# Supplementary material for: The Long Non-Coding RNA RP5-1024C24.1 and Its Associated-Gene MPPED2 Are Down-Regulated in Human Thyroid Neoplasias and Act as Tumour Suppressors
Source: Cancers (Basel). 2018 May 18;10(5):146. doi: 10.3390/cancers10050146 (PMC5977119; doi:10.3390/cancers10050146)
Supplement: Supplementary file 1 [file cancers-10-00146-s001.zip]

Archive with 2 entries (2 files):
- Sepe et al_cancers-305832_Supplementary Material.doc
- Sepe_Table S2_whole list of lncRNAs deregulated in PTC vs NT_cancers-305832.xls
