# Supplementary material for: The Long Non-Coding RNA RP5-1024C24.1 and Its Associated-Gene MPPED2 Are Down-Regulated in Human Thyroid Neoplasias and Act as Tumour Suppressors
Source: Cancers (Basel). 2018 May 18;10(5):146. doi: 10.3390/cancers10050146 (PMC5977119; doi:10.3390/cancers10050146)
Supplement: Supplementary file 1 [file cancers-10-00146-s001.zip › Sepe_Table S2_whole list of lncRNAs deregulated in PTC vs NT_cancers-305832.xls]

## Sheet: PTC vs NT up
# Fold-Change cut-off: 2.0 # P-value cut-off: 0.05 # Condition pairs: PTC vs NT (PTC, papillary thyroid carcinoma, FU in the table; NT, normal thyroid tissue) # Column A: ProbeName, it represents probe name. # Column B: P, P-value, P-value calculated from t-test. # Column C: FDR, FDR is calculated from Benjamini Hochberg FDR. # Column D: FCAbsolute, Absolute Fold Change, the absolute ratio (no lo…
FU vs NT 2.0 fold up regulated LncRNAs
	Fold Change and Regulation				Annotations																		Sample Raw Intensities																Sample Normalized Intensities
ProbeName	p-value	FDR	FCAbsolute	regulation	type	seqname	GeneSymbol	source	RNAlength	chrom	strand	txStart	txEnd	Xhyb	Sequence	relationship	Associated_gene_acc	Associated_gene_name	Associated_protein_name	Associated_gene_strand	Associated_gene_start	Associated_gene_end	[103N-06, NT](raw)	[FU103T-06, FU](raw)	[FU110T-06, FU](raw)	[FU128T-07, FU](raw)	[FU141T-07, FU](raw)	[FU143T-07, FU](raw)	[FU27T-04, FU](raw)	[FU33T-04, FU](raw)	[FU37T-04, FU](raw)	[FU48T-05, FU](raw)	[FU58T-05, FU](raw)	[FU59T-05, FU](raw)	[FU97T-06, FU](raw)	[NT11-7-07, NT](raw)	[NT16-7-08, NT](raw)	[NT6-7-07, NT](raw)	[103N-06, NT](normalized)	[FU103T-06, FU](normalized)	[FU110T-06, FU](normalized)	[FU128T-07, FU](normalized)	[FU141T-07, FU](normalized)	[FU143T-07, FU](normalized)	[FU27T-04, FU](normalized)	[FU33T-04, FU](normalized)	[FU37T-04, FU](normalized)	[FU48T-05, FU](normalized)	[FU58T-05, FU](normalized)
ASHGA5P027189	0.0168176	0.112985	47.52	up	noncoding	ENST00000563933	RP11-476D10.1	GENCODE	1951	chr12	-	40534727	40536678	TCONS_00020760	CCGATGTTCAACATCATGCTGGAGTAAAACTTAGAGACTCTTGGAAAAAAGAAATACTTA	intergenic							25.9541	547.676	6301.41	4179.03	33.0898	1576.68	44351.3	520.532	414.829	20.4577	5	8797.66	3472.35	5	14.3136	15.8495	5.30587	8.63138	12.7633	12.1874	4.91677	10.2977	14.9004	9.32891	8.80204	4.04593	2.33054
ASHGA5P057689	0.0116791	0.0942224	44.7961	up	noncoding	TCONS_00020760	XLOC_010052	LincRNAs identified by Cabili et al	2707	chr12	-	40534258	40552325		ACAGCCATGTGGGAAGAAATTGTGTTTTGGAATTGGGCCAACAGTATGTGTTTCTCCGGT	intergenic							8.29926	310.749	2977.58	1668.49	12.983	783.992	13327	247.303	125.735	16.5932	5	6982.26	1667.83	5	7.74278	8.49122	3.45799	7.80619	11.6351	10.8728	3.64593	9.29348	13.0479	8.18602	7.10134	3.75443	2.33054
ASHGA5P051762	0.00303926	0.0523973	29.2153	up	noncoding	ENST00000488647	EGFEM1P	GENCODE	709	chr3	+	168527563	168542773	ENST00000491953	CCTGATTACACAAGAAAATCCTGTACCATATGTAAGTCATAAACCTAGACGAAATAACCA	intergenic							5	297.903	13.9904	1539.86	601.532	705.232	432.192	334.11	307.867	256.938	5	641.988	1862.04	7.14553	5	25.0595	2.34794	7.7446	3.76223	10.7595	8.85696	9.14146	8.21417	8.64824	8.37398	7.64485	2.33054
ASHGA5P042528	0.0201925	0.123543	21.1979	up	noncoding	TCONS_00020761	XLOC_010052	LincRNAs identified by Cabili et al	891	chr12	-	40537620	40552325		TCTTTCTATCTTCTGTTATCAGCAAGATCAGCTGTGTCATAAATTAAGTTTCCAATTATA	intergenic							5	36.926	987.823	308.59	5	193.695	3701.75	99.5357	63.4373	5	7.34316	2612.07	372.817	5	5	7.47589	2.34794	4.77684	10.0011	8.52037	2.3288	7.31097	11.1739	6.78447	6.12283	2.32289	2.81265
ASHGA5P055907	0.0276377	0.146981	20.0238	up	noncoding	ENST00000537850	AE000661.37	GENCODE	655	chr14	-	22887344	22901731		ATGGATGGCTGTAAGATTGATGTAATTAACATTTTATTTTCAGGGCCACAGTGCTGGTTG	intergenic							29.0226	2031.2	59.8671	1584.43	11.8809	340.583	3140.68	948.643	117.312	13.0437	6.21435	2989.93	1009.99	5	5	19.0616	5.47462	10.5876	5.84857	10.8004	3.52316	8.09975	10.932	10.2473	7.00124	3.41292	2.62196
ASHGA5P027398	0.00338136	0.0549563	16.4033	up	noncoding	ENST00000538294	RP11-230G5.2	GENCODE	520	chr12	-	65917042	65932479		GCCACTTCATGAATGTGGGATTGTTAGGGTCGTTGCAGAGACTTGCCACTATTTTTCTTA	intergenic							7.17375	155.853	109.059	127.278	12.0568	584.326	573.079	104.388	444.898	26.2697	5	152.791	414.471	5	5.83653	5.08693	3.19843	6.81179	6.72864	7.26631	3.54648	8.86599	8.60393	6.85954	8.89407	4.4011	2.33054
ASHGA5P037554	0.0175246	0.115252	15.2556	up	noncoding	ENST00000434390	AC008079.9	GENCODE	1859	chr22	-	18660804	18688682	ENST00000415376, ENST00000416615, ENST00000436681, ENST00000447720, ENST00000451257, ENST00000455288, ENST00000456322, ENST00000577456, NR_038388, uc002znz.1, uc002zse.2, uc002zuk.4, uc002zul.4, uc011ahm.1, uc021wlu.1	GCTCCAAGGAAGGGACTCTCTACATATCTACATTGTTTGCAGATTTTACAATAATCATTT	intergenic							94.8578	2913.28	1821.19	304.603	124.694	5251.91	1854.2	10508.7	5302.46	110.963	76.9154	8470.54	3245.27	11.6301	153.508	104.203	7.26794	11.1593	10.9117	8.50148	6.7304	12.019	10.2107	13.74	12.3837	6.46564	5.95249
ASHGA5P033399	6.09524e-05	0.0120257	14.6038	up	noncoding	ENST00000576963	RP11-353N14.2	GENCODE	1788	chr17	+	77797250	77801503		CCTTATCCAAACAGTTCACACGAAGACCAGATCCAAAAATAAAAGTGTGCTTTGTCCTCT	intergenic							63.2632	1500.75	4048.6	2259.9	719.24	577.175	1127.22	1326.17	581.122	232.695	1117.45	1849.17	1877.12	34.793	87.4622	55.7182	6.67025	10.1345	12.1177	11.3098	9.0999	8.84854	9.51741	10.745	9.2653	7.50446	9.76233
ASHGA5P018821	0.00535464	0.0666235	12.7059	up	noncoding	ENST00000457989	AC079630.2	GENCODE	470	chr12	+	40550040	40561414		TGCCTCATCTCTTACCTAAAGTTAACATCTGATGACATGATCGCAACTCCATATCCTGAG	intergenic	NM_198578.3	LRRK2	leucine rich repeat kinase 2	+	40196744	40369285	30.6045	638.239	1332.31	1250.17	45.2583	1903.67	4116.31	417.027	330.383	93.7877	52.8544	2456.05	619.358	20.3779	40.5053	36.7413	5.55963	8.86192	10.4459	10.4715	5.34858	10.5765	11.3221	8.99045	8.47674	6.22668	5.42311
ASHGA5P039144	0.0215302	0.127993	12.6149	up	noncoding	ENST00000484765	RP11-368I23.2	GENCODE	745	chr3	+	168619732	168639784		TGAGAATACTGTCATTGGTTGATAAAATACAGCAGAAACTTGTGAAGAAGCTATTTTCCA	intergenic							43.3508	545.436	5	912.678	237.618	631.178	194.231	276.381	147.766	163.327	5	436.631	1052.35	9.32921	5	8.12242	6.08354	8.62496	2.32742	10.0495	7.59101	8.9788	7.11363	8.35991	7.31914	7.00115	2.33054
ASHGA5P039143	0.00185398	0.0429585	11.4149	up	noncoding	ENST00000486295	EGFEM1P	GENCODE	715	chr3	+	168538977	168547319	ENST00000382864, ENST00000483846, NR_021485	GCCAAGAATTGTTCTGTTTTCTACTTGATCACCTTCCAGTGTCTCAATTAGATCATTAAA	intergenic							31.5589	1101.55	79.8871	1436.39	1014.22	1169.17	829.942	520.325	709.714	250.967	103.553	1799.19	3482.49	39.2753	36.3905	76.0905	5.60396	9.65476	6.26396	10.664	9.57631	9.85104	9.10351	9.32735	9.57474	7.60815	6.35859
ASHGA5P051761	0.00512672	0.0659211	10.5168	up	noncoding	ENST00000382864	EGFEM1P	GENCODE	994	chr3	+	168530082	168547410	ENST00000491953	CACATTACAGTCTGTTTAGATCACATCTTTGGACACAATTGCAGCTTGAGCTGCAAGGAC	intergenic							5	88.6826	5	221.52	54.4795	176.093	47.4368	85.9188	37.4867	36.1611	5	99.6897	349.62	5	5	5	2.34794	6.00706	2.32742	8.0593	5.60097	7.18297	5.1489	6.55453	5.37387	4.86583	2.33054
ASHGA5P027935	0.00479337	0.0640482	10.5156	up	noncoding	ENST00000553006	RP11-547C5.1	GENCODE	256	chr12	+	43359924	43361156		CACAGGTCATCATGACTTGATGAATGAATATCATATTGGTTAATTCCTGCGGCTTAATAA	intergenic							15.5566	201.355	244.038	278.239	5.003	292.607	373.32	779.486	135.165	155.77	47.3891	688.154	233.254	15.9156	11.2565	11.4564	4.49269	7.17983	7.92831	8.37144	2.4333	7.89123	8.01774	9.94884	7.19719	6.93736	5.27287
ASHGA5P042785	0.0354025	0.167089	8.9764	up	noncoding	TCONS_00014860	XLOC_006928	LincRNAs identified by Cabili et al	312	chr8	+	132065958	132101711	TCONS_00014859	TGCCTGAGAGTCTAATGGATTACTCAAGTCTGTGCTGCCAAGGAAGAACAGAATCTTTAG	intergenic							14.2586	1775.58	22.7361	1462.14	22.5299	979.067	33.1813	416.328	568.678	30.3413	20.1444	125.773	26.9623	7.56713	13.3677	11.307	4.34874	10.3752	4.45421	10.6889	4.39442	9.62064	4.62799	8.98737	9.23828	4.61125	4.11242
ASHGA5P047022	0.00683877	0.0743816	8.86988	up	noncoding	NR_037909	ARHGAP19-SLIT1	RefSeq	1916	chr10	-	98912798	99052430		AAACCTTGACCTAGGAATCTCATATTTGGGCATCTGCCCTAAAGAAATAATAAAGCATGA	exon sense-overlapping	NM_001204300	ARHGAP19	rho GTPase-activating protein 19 isoform 2	-	98981929	99052430	20.566	252.382	429.001	434.407	20.3098	60.4036	1376.64	140.328	84.283	346.112	19.8742	307.419	533.078	10.8534	16.5487	15.9373	4.94678	7.50431	8.75468	9.01118	4.25512	5.68014	9.79465	7.31469	6.53239	8.06733	4.09471
ASHGA5P047022	0.00683877	0.0743816	8.86988	up	noncoding	NR_037909	ARHGAP19-SLIT1	RefSeq	1916	chr10	-	98912798	99052430		AAACCTTGACCTAGGAATCTCATATTTGGGCATCTGCCCTAAAGAAATAATAAAGCATGA	exon sense-overlapping	NM_001256423	ARHGAP19	rho GTPase-activating protein 19 isoform 3	-	98981929	99030447	20.566	252.382	429.001	434.407	20.3098	60.4036	1376.64	140.328	84.283	346.112	19.8742	307.419	533.078	10.8534	16.5487	15.9373	4.94678	7.50431	8.75468	9.01118	4.25512	5.68014	9.79465	7.31469	6.53239	8.06733	4.09471
ASHGA5P047022	0.00683877	0.0743816	8.86988	up	noncoding	NR_037909	ARHGAP19-SLIT1	RefSeq	1916	chr10	-	98912798	99052430		AAACCTTGACCTAGGAATCTCATATTTGGGCATCTGCCCTAAAGAAATAATAAAGCATGA	exon sense-overlapping	NM_003061	SLIT1	slit homolog 1 protein precursor	-	98757794	98945683	20.566	252.382	429.001	434.407	20.3098	60.4036	1376.64	140.328	84.283	346.112	19.8742	307.419	533.078	10.8534	16.5487	15.9373	4.94678	7.50431	8.75468	9.01118	4.25512	5.68014	9.79465	7.31469	6.53239	8.06733	4.09471
ASHGA5P047022	0.00683877	0.0743816	8.86988	up	noncoding	NR_037909	ARHGAP19-SLIT1	RefSeq	1916	chr10	-	98912798	99052430		AAACCTTGACCTAGGAATCTCATATTTGGGCATCTGCCCTAAAGAAATAATAAAGCATGA	exon sense-overlapping	NM_032900	ARHGAP19	rho GTPase-activating protein 19 isoform 1	-	98981929	99052430	20.566	252.382	429.001	434.407	20.3098	60.4036	1376.64	140.328	84.283	346.112	19.8742	307.419	533.078	10.8534	16.5487	15.9373	4.94678	7.50431	8.75468	9.01118	4.25512	5.68014	9.79465	7.31469	6.53239	8.06733	4.09471
ASHGA5P021739	0.00675181	0.0741285	8.50277	up	noncoding	ENST00000539653	RP11-230G5.2	GENCODE	745	chr12	-	65893678	66036142		CTGGCACATGCTTTATACAATTATTCCCAAATCTTCTAAACTGACAGTGAGGGAGAGTAA	intergenic							5	33.8014	42.6385	82.3136	5	213.617	337.811	17.211	159.62	28.079	5	60.2497	79.5476	5	5	5	2.34794	4.65781	5.3566	6.6475	2.3288	7.45276	7.87847	4.18362	7.43272	4.4973	2.33054
ASHGA5P051760	0.0108368	0.09024	7.25654	up	noncoding	ENST00000483846	EGFEM1P	GENCODE	2327	chr3	+	168525340	168548387	NR_021485	TAATTCTGTGGGAACATACGAATGTAGTTGTGAAGAAGGCTACAGAATTGGAAATGACAG	intergenic							5	59.508	5	144.888	41.8896	136.637	35.8586	49.8384	15.9679	16.7194	5	67.7276	257.719	5	5	5	2.34794	5.45107	2.32742	7.45447	5.24635	6.82968	4.73775	5.73663	4.16602	3.76449	2.33054
ASHGA5P021776	0.0156084	0.108942	7.00086	up	noncoding	ENST00000540652	RP11-230G5.2	GENCODE	726	chr12	-	65893666	65952469		ACCTTAACAGCTTTATACAATTATTCCCAAATCTTCTAAACTGACAGTGAGGGAGAGTAA	intergenic							5	26.1529	34.8758	63.8829	5	192.17	293.599	22.1499	167.025	6.81882	5	53.4867	65.4803	5	5	5	2.34794	4.2925	5.06692	6.29551	2.3288	7.29981	7.69152	4.54158	7.4988	2.52577	2.33054
ASHGA5P028114	0.0100933	0.0875238	6.98648	up	noncoding	ENST00000539116	RP11-221N13.3	GENCODE	589	chr12	+	65996648	66000283		CACTCTAGACATACTAGCTCATATTTTTTAACTTCAACCTGGCAAAAGTTAATATCCCTC	intergenic							10.2821	235.793	60.9968	75.8625	5.36649	397.995	173.215	108.169	130.626	22.7133	11.0534	199.747	81.7739	10.0625	5	10.4224	3.81586	7.40928	5.87547	6.53239	2.48218	8.3199	6.95466	6.91654	7.15135	4.19286	3.32993
ASHGA5P037821	0.048467	0.199046	6.86454	up	noncoding	uc002zul.4	AK128837	UCSC_knowngene	3266	chr22	+	21538002	21546445	ENST00000436681, ENST00000447720, ENST00000451257, ENST00000577456, NR_038388, uc002zuk.4, uc011ahm.1	AGCTAATGAGGTTGCTGTATATGACATCGCTAATGAGGACATTGTATATGACATCGCTAA	intergenic							55.4924	270.716	170.745	20.3922	16.0387	874.216	442.261	764.238	110.272	15.8295	14.2762	751.009	182.561	5	10.5161	17.9021	6.46583	7.60284	7.38924	4.65943	3.93382	9.45904	8.25129	9.92184	6.91315	3.68672	3.66061
ASHGA5P057327	0.0199751	0.122875	6.81911	up	noncoding	TCONS_00016117	XLOC_007504	LincRNAs identified by Cabili et al	465	chr9	+	109991357	110017878		TTTTGTCACTGGTGTGATCCAGAGAACATGCCTTTCACTGTGAAAACCAGCACCTTCAAG	intergenic							7.79187	91.5931	11.1912	17.8127	12.7597	956.524	20.6614	41.4905	110.551	43.1872	24.8125	637.931	16.6389	5	7.65841	5	3.34819	6.05121	3.43576	4.46297	3.62414	9.58765	3.93513	5.46313	6.91569	5.12776	4.39409
ASHGA5P013036	0.00468692	0.063368	6.5829	up	noncoding	ENST00000491953	EGFEM1P	GENCODE	509	chr3	+	168530082	168542773	ENST00000382864, ENST00000483846, ENST00000488647, NR_021485	ATTCTTTGTAATGAAAACTGTCTCGAGGATGCCTACGGAGCTGGCTGCACTTCAGAATGT	intergenic							24.4683	220.196	41.9278	553.576	179.01	301.287	202.753	213.45	168.399	116.963	44.9186	689.243	966.462	17.3933	27.0326	29.1929	5.21652	7.31316	5.33325	9.34981	7.20812	7.93386	7.17593	7.94554	7.51146	6.54149	5.19579
ASHGA5P040772	0.00193503	0.0437181	6.02792	up	noncoding	ENST00000504297	CTC-255N20.1	GENCODE	863	chr5	-	146559766	146614422		AAAGAATGTGGCCTACTGCTAAATACATTGATTTTGAAGCTAGATAGCTCTGGTTTTGGG	bidirectional	NM_001112724	STK32A	serine/threonine-protein kinase 32A isoform 1	+	146614578	146763768	12.8263	92.3529	164.22	114.343	10.9136	111.181	182.493	41.5938	70.3974	104.26	18.2271	115.779	108.162	11.3082	5	12.847	4.1764	6.06278	7.33309	7.11037	3.39315	6.54382	7.02791	5.46694	6.27654	6.37357	3.98111
ASHGA5P040772	0.00193503	0.0437181	6.02792	up	noncoding	ENST00000504297	CTC-255N20.1	GENCODE	863	chr5	-	146559766	146614422		AAAGAATGTGGCCTACTGCTAAATACATTGATTTTGAAGCTAGATAGCTCTGGTTTTGGG	bidirectional	NM_145001	STK32A	serine/threonine-protein kinase 32A isoform 2	+	146614578	146728392	12.8263	92.3529	164.22	114.343	10.9136	111.181	182.493	41.5938	70.3974	104.26	18.2271	115.779	108.162	11.3082	5	12.847	4.1764	6.06278	7.33309	7.11037	3.39315	6.54382	7.02791	5.46694	6.27654	6.37357	3.98111
ASHGA5P047078	0.0165628	0.112096	5.87421	up	noncoding	ENST00000445730	RP11-525A16.1	GENCODE	497	chr10	-	112188597	112255954		GAAAGGGAGAATGTCTCACATACAGAAAATGCTTGATCAACATTGATGGAATCATAAATG	intergenic							17.4416	126.313	102.887	150.889	9.16746	136.812	148.615	96.6244	106.889	256.75	5	105.653	260.315	12.1514	8.26456	9.40685	4.67625	6.51164	6.63895	7.51288	3.14321	6.83224	6.74328	6.73384	6.86941	7.64384	2.33054
ASHGA5P055874	0.00538846	0.0669009	5.82132	up	noncoding	ENST00000551881	AL589743.1	GENCODE	2239	chr14	+	19650077	19663469	uc002tte.3	CAAAACGACTAAGCTACAATGTTTTGTCATTATTCACTCTGATGTGAAAAAGGCAGTGAA	intergenic							5	189.871	5	19.2296	47.5884	23.0831	10.6129	75.7494	55.1459	31.0758	49.5257	111.448	6.64259	5	5	5	2.34794	7.09335	2.32742	4.57364	5.4224	4.28761	2.9473	6.3702	5.92938	4.64802	5.33406
ASHGA5P014981	0.0229161	0.132939	5.70172	up	noncoding	ENST00000415376	KB-1183D5.11	GENCODE	1859	chr22	+	21522117	21546438	ENST00000416615, ENST00000434390, ENST00000455288, ENST00000456322, uc002znz.1, uc002zse.2, uc021wlu.1	CTTGAATCTAGAGCCATTGACACTGGAGAATGATACGTACCCTGAAATAACTCACTTCCT	intergenic							11.6748	100.761	48.9854	11.868	9.6354	186.908	101.363	211.653	32.9263	5.03129	7.3505	196.509	48.4333	5	5	6.20278	4.01816	6.19173	5.55417	3.88034	3.21574	7.26294	6.21818	7.93346	5.18257	2.34622	2.8144
ASHGA5P053292	0.00399553	0.0583907	5.68423	up	noncoding	TCONS_00012617	XLOC_005501	LincRNAs identified by Cabili et al	1902	chr6	+	150260557	150262631		TGCTTTAAAGGTGCATTACTTCGCACAGCAATTCTGTGTCTGGAAATCTATTCTACACAA	intergenic							9.26411	15.9535	25.0403	48.4424	6.90654	68.7048	16.9313	33.1917	81.1814	47.6534	234.898	109.235	21.43	5	5	5	3.64709	3.59992	4.59764	5.88928	2.75625	5.86348	3.63958	5.1377	6.4755	5.26629	7.52454
ASHGA5P037535	0.0274578	0.146258	5.6746	up	noncoding	uc002zku.3	BC017398	UCSC_knowngene	1387	chr22	-	16179617	16181004	ENST00000551881, uc001vvu.3, uc002tte.3	GCTTACACCATTAGTCATAGATTCAGTGTCAGCTATGACAATTGAAAATAAGCTGTTTTG	intergenic							12.9436	1104.66	12.692	79.9853	228.012	61.5216	44.4123	381.742	510.143	149.19	169.803	384.55	14.3632	8.78708	41.5879	19.7056	4.19235	9.65769	3.61611	6.60519	7.53591	5.70332	5.04666	8.86044	9.08466	6.87455	7.06113
ASHGA5P018438	0.000734409	0.0302847	5.62636	up	noncoding	ENST00000453562	AC003102.3	GENCODE	561	chr17	-	42384667	42392683		CCGTCAGGTAGTAAAGAAATTGATGGTCCAAGAGGTTGACTGATCTGTTCGGAGTCACAT	natural antisense	NM_001144825	RUNDC3A	RUN domain-containing protein 3A isoform 1	+	42385926	42396038	5	25.8972	131.087	36.2951	12.4486	50.5059	122.551	16.8696	12.8496	23.4974	93.7634	33.8693	42.5419	5.85495	5	7.73468	2.34794	4.28191	6.99927	5.4757	3.59025	5.43766	6.47774	4.15606	3.87565	4.24088	6.22067
ASHGA5P018438	0.000734409	0.0302847	5.62636	up	noncoding	ENST00000453562	AC003102.3	GENCODE	561	chr17	-	42384667	42392683		CCGTCAGGTAGTAAAGAAATTGATGGTCCAAGAGGTTGACTGATCTGTTCGGAGTCACAT	natural antisense	NM_001144826	RUNDC3A	RUN domain-containing protein 3A isoform 3	+	42385926	42395238	5	25.8972	131.087	36.2951	12.4486	50.5059	122.551	16.8696	12.8496	23.4974	93.7634	33.8693	42.5419	5.85495	5	7.73468	2.34794	4.28191	6.99927	5.4757	3.59025	5.43766	6.47774	4.15606	3.87565	4.24088	6.22067
ASHGA5P018438	0.000734409	0.0302847	5.62636	up	noncoding	ENST00000453562	AC003102.3	GENCODE	561	chr17	-	42384667	42392683		CCGTCAGGTAGTAAAGAAATTGATGGTCCAAGAGGTTGACTGATCTGTTCGGAGTCACAT	natural antisense	NM_006695	RUNDC3A	RUN domain-containing protein 3A isoform 2	+	42385926	42395238	5	25.8972	131.087	36.2951	12.4486	50.5059	122.551	16.8696	12.8496	23.4974	93.7634	33.8693	42.5419	5.85495	5	7.73468	2.34794	4.28191	6.99927	5.4757	3.59025	5.43766	6.47774	4.15606	3.87565	4.24088	6.22067
ASHGA5P023097	0.0132388	0.100404	5.36228	up	noncoding	NR_027409	GOLGA8A	RefSeq	6526	chr15	-	34671269	34729667	NR_027410	CCCTGGCCAGGAATAATCGGTGGAGATGGATTGTGAAATGGAGGTGCATAAATATCCAGT	exon sense-overlapping	NM_181077	GOLGA8A	Golgin subfamily A member 8A	-	34671269	34682001	136.48	846.379	655.13	339.8	306.545	779.046	285.033	410.875	569.564	648.576	129.725	236.688	841.408	9.54754	437.358	23.1691	7.80048	9.27857	9.37556	8.65826	7.93242	9.28268	7.65235	8.96802	9.24118	8.9444	6.6726
ASHGA5P016797	0.00829777	0.0808307	5.36112	up	noncoding	ENST00000456322	AC008079.9	GENCODE	1859	chr22	-	18660804	18686086	ENST00000415376, ENST00000416615, ENST00000434390, ENST00000455288, uc002znz.1, uc002zse.2, uc021wlu.1	CTTGAATCTAGAGCCATTGACACTGGAGAATGATACCTACCCTGAAATAACTCACTTCCT	intergenic							22.9364	84.6556	52.0023	11.1128	14.2314	189.144	93.9486	196.01	41.9121	22.9619	25.3344	175.248	56.1403	5	5	9.14895	5.10958	5.94398	5.63558	3.78715	3.77096	7.27807	6.11407	7.81341	5.53647	4.20912	4.42262
ASHGA5P028116	0.034157	0.164011	5.3492	up	noncoding	ENST00000545188	RP11-221N13.4	GENCODE	547	chr12	+	66038176	66041635		GTCAACCTTTAAATCAGAAAAGGAGCTGGAGGATGCAATTCATTGATGTATAGAAAGTTT	intergenic							5	9.75936	22.7786	94.3447	5	27.0082	323.935	18.6298	44.1366	5	5	127.347	88.6498	5	5	5	2.34794	2.9244	4.45676	6.84313	2.3288	4.52577	7.82199	4.30053	5.61103	2.32289	2.33054
ASHGA5P031044	0.00702066	0.0751871	5.28704	up	noncoding	ENST00000443373	AC002331.1	GENCODE	294	chr16	-	26596075	26606134		TATTTATTTGCTTCGAGTCATCCGGATGTAAAAGTATGCAGCTATCATATACTGGTGAAG	intergenic							36.8548	84.6334	87.1569	30.1594	40.6845	24.8673	53.5399	48.4505	129.474	14.8401	59.5468	38.6539	174.215	5	5	5	5.84435	5.94362	6.38802	5.20974	5.20605	4.4051	5.31628	5.69231	7.13875	3.59333	5.59321
ASHGA5P046868	0.000156047	0.0168004	5.25637	up	noncoding	ENST00000429307	RP11-13E1.5	GENCODE	421	chr10	-	49363367	49364177		CAGGTCTGTAACCACCCAACATTCTGTTAAAGTACTTACAGTGTATATTTAAAAATGCTG	intergenic							9.96564	19.675	46.0104	35.5129	41.9691	39.9895	113.252	10.9626	42.3533	64.0992	33.6559	34.0662	54.7658	5	5	6.55161	3.76359	3.89883	5.46677	5.43844	5.24883	5.10924	6.3647	3.51133	5.54997	5.68268	4.79616
ASHGA5P045819	0.000111916	0.0143881	5.18562	up	noncoding	ENST00000421234	LINC00475	GENCODE	467	chr9	+	94909873	94910588		GCCAAGGGGCAGTACCGGCTTTCTGCTGGTGCTGATGAGCTGTGGTGTGAACTCACGAAG	intergenic							8.50981	50.2898	49.4482	52.1885	372.331	151.599	60.3277	75.4686	61.5105	46.8982	77.8757	137.569	36.2782	9.12407	15.478	14.4705	3.50437	5.21202	5.56722	5.98914	8.19979	6.97782	5.48487	6.36461	6.07935	5.24635	5.96911
ASHGA5P027397	0.020515	0.124445	5.18434	up	noncoding	ENST00000537250	RP11-230G5.2	GENCODE	690	chr12	-	65860599	66035978		CCAGTCCATGTATCTGTGCTGAAAATAAAAGGAGTCTTCAGGAATCAAAGAAGAAAATAT	natural antisense	NM_001031679	MSRB3	methionine-R-sulfoxide reductase B3 isoform 2 precursor	+	65672422	65860687	5	18.7003	24.8954	36.6428	5.98102	122.208	164.501	13.0434	165.374	5.84784	5	47.2798	29.2344	5	5	5	2.34794	3.82529	4.58941	5.4885	2.57854	6.67659	6.88393	3.77641	7.48357	2.41037	2.33054
ASHGA5P027397	0.020515	0.124445	5.18434	up	noncoding	ENST00000537250	RP11-230G5.2	GENCODE	690	chr12	-	65860599	66035978		CCAGTCCATGTATCTGTGCTGAAAATAAAAGGAGTCTTCAGGAATCAAAGAAGAAAATAT	natural antisense	NM_001193460	MSRB3	methionine-R-sulfoxide reductase B3 isoform 2 precursor	+	65672422	65860687	5	18.7003	24.8954	36.6428	5.98102	122.208	164.501	13.0434	165.374	5.84784	5	47.2798	29.2344	5	5	5	2.34794	3.82529	4.58941	5.4885	2.57854	6.67659	6.88393	3.77641	7.48357	2.41037	2.33054
ASHGA5P027397	0.020515	0.124445	5.18434	up	noncoding	ENST00000537250	RP11-230G5.2	GENCODE	690	chr12	-	65860599	66035978		CCAGTCCATGTATCTGTGCTGAAAATAAAAGGAGTCTTCAGGAATCAAAGAAGAAAATAT	natural antisense	NM_001193461	MSRB3	methionine-R-sulfoxide reductase B3 isoform 2 precursor	+	65672766	65860687	5	18.7003	24.8954	36.6428	5.98102	122.208	164.501	13.0434	165.374	5.84784	5	47.2798	29.2344	5	5	5	2.34794	3.82529	4.58941	5.4885	2.57854	6.67659	6.88393	3.77641	7.48357	2.41037	2.33054
ASHGA5P027397	0.020515	0.124445	5.18434	up	noncoding	ENST00000537250	RP11-230G5.2	GENCODE	690	chr12	-	65860599	66035978		CCAGTCCATGTATCTGTGCTGAAAATAAAAGGAGTCTTCAGGAATCAAAGAAGAAAATAT	natural antisense	NM_198080	MSRB3	methionine-R-sulfoxide reductase B3 isoform 1 precursor	+	65672422	65860687	5	18.7003	24.8954	36.6428	5.98102	122.208	164.501	13.0434	165.374	5.84784	5	47.2798	29.2344	5	5	5	2.34794	3.82529	4.58941	5.4885	2.57854	6.67659	6.88393	3.77641	7.48357	2.41037	2.33054
ASHGA5P019421	0.00239732	0.0473452	5.12659	up	noncoding	ENST00000483262	RP11-80H8.4	GENCODE	391	chr3	+	142842203	142850735		TATGTGGAGGTGGATGAAAGCAGCGAAGTTTCATCTGAGAACCATTGAGTATGGAAGTGG	exon sense-overlapping	NM_004267	CHST2	carbohydrate sulfotransferase 2	+	142838617	142842856	36.3657	362.28	67.74	501.797	155.219	385.062	216.4	311.723	167.457	46.4665	297.626	462.129	435.98	26.5551	29.8655	44.7069	5.8243	8.0323	6.02928	9.20111	7.01708	8.27289	7.26407	8.54033	7.50244	5.23363	7.85357
ASHGA5P036396	0.00651791	0.0723579	4.87231	up	noncoding	TCONS_00026334	XLOC_012681	LincRNAs identified by Cabili et al	1040	chr18	+	52559874	52562337	NM_004163	TCTGTCTCTTCACCAGTGGAGTGAGTGCAGCAGTTAGAAAGAGAAGCAATATTGTGCAAC	exon sense-overlapping	NM_004163	RAB27B	ras-related protein Rab-27B	+	52495707	52562747	5	48.0382	13.4689	9.49813	44.5618	263.432	18.8559	83.3101	36.0655	24.8922	11.6412	18.2218	6.53752	5	5	5.24539	2.34794	5.14439	3.7073	3.57515	5.32711	7.74587	3.80082	6.51131	5.31914	4.31867	3.393
ASHGA5P039140	0.00768421	0.0781241	4.77971	up	noncoding	ENST00000510136	EGFEM1P	GENCODE	281	chr3	+	168509928	168511902		ACTCTGTACATCTTTCTGAACTCAATGAATTATACACTATTGCTGCTTAATTGCTTTCAG	intergenic							5	50.3038	5	53.4491	33.2177	78.2841	25.89	26.3533	20.4644	14.253	6.54055	25.6174	110.335	5	5.08295	5	2.34794	5.21234	2.32742	6.02583	4.92138	6.05006	4.26518	4.79146	4.5142	3.53729	2.67574
ASHGA5P032647	0.0326874	0.160237	4.76867	up	noncoding	ENST00000582959	CTD-2006K23.2	GENCODE	523	chr17	-	72668850	72673739		GGGCATGGATTTTTCTGCTAATTTGGATTCTTTTGAGGACAAATTTGCATACCATTATCA	intronic antisense	NM_175738	RAB37	ras-related protein Rab-37 isoform 3	+	72667255	72743474	8.44221	26.354	217.362	55.2075	5	18.779	73.7173	20.9745	11.6363	16.8566	5	114.722	125.665	5	5	5	3.48857	4.30481	7.75077	6.0751	2.3288	3.98095	5.76804	4.46723	3.73897	3.77855	2.33054
ASHGA5P045041	0.000199971	0.0179533	4.76682	up	noncoding	TCONS_00002039	XLOC_000208	LincRNAs identified by Cabili et al	755	chr1	+	56336787	56345476	TCONS_00000951	TTAGGTGATGGGTTAATTATGCACAGTTGTGCCTTCCTCTCTCCTTTCTCAATCTTCGCC	intergenic							400.156	5654.95	2177.35	1239.98	1557.32	6255.01	2456.15	3181.83	2389.34	5416.26	1184.14	4798.81	1115.67	359.268	393.759	446.277	9.32993	12.1292	11.1629	10.456	10.1699	12.2687	10.5945	12.0321	11.3029	12.0369	9.8425
ASHGA5P017791	0.038963	0.175958	4.60504	up	noncoding	ENST00000445814	XIST	GENCODE	437	chrX	-	73047635	73051045		GCTGAATGAATGTGTCTTACCCATTTCCATGTTTCTCTTGCTAATTTCTTTCGTGTGTGC	intergenic							69.3893	1071.28	1116.8	805.056	719.957	1811.47	78.9844	928.129	172.553	89.863	105.625	108.667	902.052	50.9138	63.69	71.6795	6.80895	9.61578	10.1793	9.87568	9.10204	10.5056	5.86348	10.2137	7.54796	6.1664	6.38376
ASHGA5P051781	0.00758767	0.0776577	4.47746	up	noncoding	ENST00000421498	RP11-385J1.2	GENCODE	393	chr3	-	178466775	178519724		GGGTCACTTGGTAAACAGCATTTAACCATTAAGAAAGTCATTAATAAAGTTCCTTGTGCT	intronic antisense	NM_005832	KCNMB2	calcium-activated potassium channel subunit beta-2	+	178276617	178562217	10.6572	65.2126	24.1404	75.7411	63.4963	203.06	55.1055	59.8848	155.182	47.3834	5	49.4122	27.6882	8.11365	6.05803	11.5389	3.87325	5.5837	4.53976	6.53063	5.80804	7.3799	5.35646	6.01322	7.39149	5.25983	2.33054
ASHGA5P051781	0.00758767	0.0776577	4.47746	up	noncoding	ENST00000421498	RP11-385J1.2	GENCODE	393	chr3	-	178466775	178519724		GGGTCACTTGGTAAACAGCATTTAACCATTAAGAAAGTCATTAATAAAGTTCCTTGTGCT	intronic antisense	NM_181361	KCNMB2	calcium-activated potassium channel subunit beta-2	+	178254223	178562217	10.6572	65.2126	24.1404	75.7411	63.4963	203.06	55.1055	59.8848	155.182	47.3834	5	49.4122	27.6882	8.11365	6.05803	11.5389	3.87325	5.5837	4.53976	6.53063	5.80804	7.3799	5.35646	6.01322	7.39149	5.25983	2.33054
ASHGA5P016497	0.00890993	0.0834523	4.45888	up	noncoding	ENST00000430945	LINC00475	GENCODE	476	chr9	+	94907222	94910588		TGGTGATGAGAAGGCTGCTCAGGACCGAGGCTGAGACGGGCGACCAGGACGGGATTGTAT	intergenic							15.2992	65.2622	48.1195	63.4604	1575.79	257.19	42.1306	95.7521	91.3923	50.8897	164.751	143.448	51.8108	16.1099	24.1813	17.0534	4.46406	5.58517	5.5298	6.28421	10.1834	7.7104	4.97723	6.7213	6.65406	5.35349	7.01656
ASHGA5P037534	0.0220438	0.12973	4.45739	up	noncoding	ENST00000413768	AP000525.8	GENCODE	2102	chr22	-	16150528	16193004	ENST00000447898, uc001vvl.4, uc001vvr.1, uc002zks.4, uc010ahe.1	TGGGAGTCTATTCTTCTTCCAAAAGTGCAAGCTAAGCCTTCTGAAGATGGTAAAGAACTT	intron sense-overlapping	ENST00000383146	AP000525.1	Uncharacterized protein [Source:UniProtKB/TrEMBL;Acc:B5MBW5]	-	16157305	16157938	15.3372	342.049	17.004	48.0417	140.906	38.3104	39.8493	315.26	216.263	114.541	154.522	585.543	19.0803	11.6148	22.1129	21.5138	4.46775	7.93981	4.04716	5.875	6.8892	5.04539	4.89655	8.55917	7.8708	6.50751	6.92227
ASHGA5P055877	0.0312939	0.156921	4.44107	up	noncoding	uc001vvl.4	AK022914	UCSC_knowngene	2393	chr14	+	19650031	19692916	ENST00000413768, ENST00000447898, uc001vvr.1, uc002zks.4, uc010ahe.1	GCCAGAACATGGTGAATACAATCAAGTTCAGTGTATTTGATAATATCAATTTGGGCCCCA	intergenic							6.22853	126.51	5	26.5336	73.9368	8.6031	23.8498	97.3637	98.0471	54.8689	53.2067	235.873	6.28092	5	7.62183	12.3323	2.95911	6.5139	2.32742	5.03128	6.01158	2.75489	4.14363	6.74774	6.74882	5.45985	5.43407
ASHGA5P058359	0.000939891	0.0334052	4.36135	up	noncoding	uc001vdo.1	DLEU2	UCSC_knowngene	3068	chr13	-	50556687	50699677		TAAGTATTTAGGCCTACTCTAGGTGCGGTACTTCACTATAGTTTATAAAAGATGGTCCCT	intronic antisense	NM_173605	KCNRG	potassium channel regulatory protein isoform 1	+	50589389	50595058	40.3887	136.727	57.933	65.6426	61.4748	182.426	100.134	72.7609	53.5753	74.5811	24.7473	105.523	48.5041	5.29911	10.7287	11.6267	5.97866	6.62197	5.79486	6.33062	5.76431	7.23028	6.20186	6.30725	5.88518	5.89343	4.39137
ASHGA5P058359	0.000939891	0.0334052	4.36135	up	noncoding	uc001vdo.1	DLEU2	UCSC_knowngene	3068	chr13	-	50556687	50699677		TAAGTATTTAGGCCTACTCTAGGTGCGGTACTTCACTATAGTTTATAAAAGATGGTCCCT	intronic antisense	NM_199464	KCNRG	potassium channel regulatory protein isoform 2	+	50589389	50595058	40.3887	136.727	57.933	65.6426	61.4748	182.426	100.134	72.7609	53.5753	74.5811	24.7473	105.523	48.5041	5.29911	10.7287	11.6267	5.97866	6.62197	5.79486	6.33062	5.76431	7.23028	6.20186	6.30725	5.88518	5.89343	4.39137
ASHGA5P058359	0.000939891	0.0334052	4.36135	up	noncoding	uc001vdo.1	DLEU2	UCSC_knowngene	3068	chr13	-	50556687	50699677		TAAGTATTTAGGCCTACTCTAGGTGCGGTACTTCACTATAGTTTATAAAAGATGGTCCCT	natural antisense	NM_001007278	TRIM13	E3 ubiquitin-protein ligase TRIM13 isoform 2	+	50571142	50592603	40.3887	136.727	57.933	65.6426	61.4748	182.426	100.134	72.7609	53.5753	74.5811	24.7473	105.523	48.5041	5.29911	10.7287	11.6267	5.97866	6.62197	5.79486	6.33062	5.76431	7.23028	6.20186	6.30725	5.88518	5.89343	4.39137
ASHGA5P058359	0.000939891	0.0334052	4.36135	up	noncoding	uc001vdo.1	DLEU2	UCSC_knowngene	3068	chr13	-	50556687	50699677		TAAGTATTTAGGCCTACTCTAGGTGCGGTACTTCACTATAGTTTATAAAAGATGGTCCCT	natural antisense	NM_005798	TRIM13	E3 ubiquitin-protein ligase TRIM13 isoform 1	+	50571142	50592603	40.3887	136.727	57.933	65.6426	61.4748	182.426	100.134	72.7609	53.5753	74.5811	24.7473	105.523	48.5041	5.29911	10.7287	11.6267	5.97866	6.62197	5.79486	6.33062	5.76431	7.23028	6.20186	6.30725	5.88518	5.89343	4.39137
ASHGA5P058359	0.000939891	0.0334052	4.36135	up	noncoding	uc001vdo.1	DLEU2	UCSC_knowngene	3068	chr13	-	50556687	50699677		TAAGTATTTAGGCCTACTCTAGGTGCGGTACTTCACTATAGTTTATAAAAGATGGTCCCT	natural antisense	NM_052811	TRIM13	E3 ubiquitin-protein ligase TRIM13 isoform 1	+	50571142	50592603	40.3887	136.727	57.933	65.6426	61.4748	182.426	100.134	72.7609	53.5753	74.5811	24.7473	105.523	48.5041	5.29911	10.7287	11.6267	5.97866	6.62197	5.79486	6.33062	5.76431	7.23028	6.20186	6.30725	5.88518	5.89343	4.39137
ASHGA5P058359	0.000939891	0.0334052	4.36135	up	noncoding	uc001vdo.1	DLEU2	UCSC_knowngene	3068	chr13	-	50556687	50699677		TAAGTATTTAGGCCTACTCTAGGTGCGGTACTTCACTATAGTTTATAAAAGATGGTCCCT	natural antisense	NM_213590	TRIM13	E3 ubiquitin-protein ligase TRIM13 isoform 1	+	50571142	50592603	40.3887	136.727	57.933	65.6426	61.4748	182.426	100.134	72.7609	53.5753	74.5811	24.7473	105.523	48.5041	5.29911	10.7287	11.6267	5.97866	6.62197	5.79486	6.33062	5.76431	7.23028	6.20186	6.30725	5.88518	5.89343	4.39137
ASHGA5P057435	0.0132234	0.100389	4.26894	up	noncoding	TCONS_00017300	XLOC_008127	LincRNAs identified by Cabili et al	926	chrX	-	20329960	20336200		ACCAGAAATGGATAACCTGGATATGTTCTCGTGGCAAACACAGAAGTAAGTGAAAACACT	intergenic							5	17.5489	37.6391	19.1871	185.707	63.627	31.9235	13.0575	55.7619	5	8.92677	91.5063	10.0307	5.26277	5.14277	6.51773	2.34794	3.73053	5.17432	4.56901	7.25777	5.75459	4.57105	3.77795	5.94438	2.32289	3.0521
ASHGA5P006392	0.000213215	0.0185534	4.22171	up	noncoding	NR_045683	MYO3B	RefSeq	6261	chr2	+	171034654	171511674	NR_045684	TAACTTTTATGGGTTCAGAAAATGGTCTTGCACAGAAGCATCGAACACCTCGCCGACGAT	exon sense-overlapping	NM_001083615	MYO3B	myosin-IIIb isoform 1	+	171034654	171511674	14.9573	52.2066	29.9073	19.0436	29.2508	111.437	51.5311	49.7222	47.8959	67.8771	35.5857	75.9429	25.5302	5	5	16.322	4.42794	5.26231	4.85362	4.5573	4.75289	6.54787	5.26168	5.73372	5.73063	5.76044	4.87302
ASHGA5P006392	0.000213215	0.0185534	4.22171	up	noncoding	NR_045683	MYO3B	RefSeq	6261	chr2	+	171034654	171511674	NR_045684	TAACTTTTATGGGTTCAGAAAATGGTCTTGCACAGAAGCATCGAACACCTCGCCGACGAT	exon sense-overlapping	NM_138995	MYO3B	myosin-IIIb isoform 2	+	171034654	171511674	14.9573	52.2066	29.9073	19.0436	29.2508	111.437	51.5311	49.7222	47.8959	67.8771	35.5857	75.9429	25.5302	5	5	16.322	4.42794	5.26231	4.85362	4.5573	4.75289	6.54787	5.26168	5.73372	5.73063	5.76044	4.87302
ASHGA5P032675	0.0433632	0.18711	4.0191	up	noncoding	NR_040071	LOC100131096	RefSeq	3189	chr17	-	76103482	76107880		AACTGTTGTTCGAGTGGATGGGAACTTGATGCTATTTTCAGGCTGAATGACAAGACTCCG	natural antisense	NM_001142640	TNRC6C	trinucleotide repeat-containing gene 6C protein isoform 1	+	76000317	76104916	5	129.908	22.9146	9.76655	5.49632	152.025	14.5592	79.5026	19.2488	5	6.72541	140.45	19.9269	5	5	9.91881	2.34794	6.55313	4.4644	3.61108	2.4996	6.98197	3.4302	6.44266	4.42489	2.32289	2.70939
ASHGA5P032675	0.0433632	0.18711	4.0191	up	noncoding	NR_040071	LOC100131096	RefSeq	3189	chr17	-	76103482	76107880		AACTGTTGTTCGAGTGGATGGGAACTTGATGCTATTTTCAGGCTGAATGACAAGACTCCG	natural antisense	NM_018996	TNRC6C	trinucleotide repeat-containing gene 6C protein isoform 2	+	76000317	76104916	5	129.908	22.9146	9.76655	5.49632	152.025	14.5592	79.5026	19.2488	5	6.72541	140.45	19.9269	5	5	9.91881	2.34794	6.55313	4.4644	3.61108	2.4996	6.98197	3.4302	6.44266	4.42489	2.32289	2.70939
ASHGA5P055314	0.00574812	0.0690148	4.01744	up	noncoding	TCONS_00007054	XLOC_002952	LincRNAs identified by Cabili et al	559	chr3	+	184455325	184456747		CCATTTATAGATGGTGAAGCCAAGGCCTGAAGACCTTTCCTGCAAGGTCGCAGAGGAAGA	intergenic							22.6499	93.6014	100.397	57.9355	40.1551	108.142	235.054	35.3545	130.353	25.754	38.2501	205.39	66.5697	12.0686	5	32.4765	5.09085	6.08079	6.60006	6.14311	5.18514	6.50512	7.37335	5.23681	7.14909	4.37074	4.97354
ASHGA5P046184	0.0227711	0.132253	3.99983	up	noncoding	uc004dpc.1	AX748273	UCSC_knowngene	2001	chrX	-	50331931	50333932		TAGAATGGATAAGAGCTTCGGCTCATTGGGCAAATAAACCAAGTTTTAAATCCTGATTCT	intergenic							308.153	5331.18	564.155	1307.88	482.836	2766.01	1105.89	2182.43	3188.34	462.661	507.011	6719.13	1489.48	151.631	303.3	365.841	8.97813	12.0517	9.15517	10.537	8.55546	11.1235	9.49176	11.4949	11.7212	8.46916	8.61409
ASHGA5P036267	0.0065235	0.0723797	3.95708	up	noncoding	ENST00000426615	AC009336.24	GENCODE	1122	chr2	+	177042444	177043737		GAAGTAGGCTAAGACTGCTGTTGAACTTGAAGCTAAACTTGAATGCCATTTAAAATAACA	intergenic							97.3666	1292.36	251.023	438.89	1551.88	1086.93	320.198	328.405	747.259	77.6064	776.059	584.958	152.82	70.6329	91.8057	81.1414	7.31072	9.89992	7.96663	9.02688	10.1636	9.75816	7.80538	8.6231	9.64604	5.95264	9.23398
ASHGA5P039650	0.0408484	0.180924	3.92187	up	noncoding	ENST00000510975	RP11-526A4.1	GENCODE	499	chr4	-	150658765	150736966		GGCTTGAATTGGAAAATTAATGTGAACCGGGCTCCATTCCTCAGGACCTCATTACCCTAA	intergenic							40.7993	114.101	1094.3	500.204	45.6159	72.1282	324.226	88.8338	105.334	137.333	108.126	200.125	1075.9	29.4605	39.4398	36.3337	5.99301	6.36672	10.1512	9.19479	5.35766	5.93348	7.82371	6.60611	6.85031	6.75856	6.41717
ASHGA5P030964	0.00453229	0.0621148	3.88359	up	noncoding	uc009wvd.3	LOC400794	UCSC_knowngene	1626	chr1	-	165458811	165544606	ENST00000438275	TGTATCCATCATTGGTTACTAAGTTTTCCAATGGCTCAGACACTCCCAGAAGCGAAGACT	intronic antisense	NM_001005214	LRRC52	leucine-rich repeat-containing protein 52 precursor	+	165513477	165533185	17.5151	333.408	49.0638	33.8711	36.8934	213.676	66.7097	135.48	272.866	44.8174	82.141	150.877	82.2765	16.9831	26.493	15.3697	4.683	7.90527	5.55655	5.36961	5.06191	7.45325	5.62646	7.26016	8.20787	5.18424	6.04572
ASHGA5P036698	0.017702	0.115428	3.87239	up	noncoding	uc002wso.1	AK055550	UCSC_knowngene	2318	chr20	-	22656709	22665514		AAGGGAGACAGAATCTTTAGTTACTTCACATGTGTGACAATACGCCTATGTTTTGTTTTA	intergenic							11.1309	48.0942	7.12272	26.3719	78.5779	22.734	29.9124	117.144	69.6296	25.0712	27.561	283.502	31.9322	5.18406	11.6236	8.00037	3.93909	5.14642	2.78332	5.02134	6.09809	4.26629	4.47443	7.04325	6.26253	4.32969	4.53287
ASHGA5P039306	0.0496883	0.201598	3.86724	up	noncoding	ENST00000419428	RP11-356N1.2	GENCODE	432	chr1	+	108614103	108617141		TATTCAAAACCATGTGTGGCTCAGTCCAACTGGAGAGACCAAGTCAAAGAGCCTCATTTC	intergenic							9.05282	30.0081	130.21	110.326	6.06883	13.4414	140.775	92.4549	18.0642	19.2808	6.37521	36.0106	97.48	8.92109	5	8.12214	3.60674	4.49194	6.98879	7.06319	2.59302	3.47646	6.66599	6.67108	4.34088	3.96266	2.64985
ASHGA5P058644	0.0143451	0.104541	3.86195	up	noncoding	uc021wlu.1	LOC729444	UCSC_knowngene	1870	chr22	+	20326398	20350461	ENST00000415376, ENST00000416615, ENST00000434390, ENST00000455288, ENST00000456322, uc002znz.1, uc002zse.2	CATGAATCTAGAGCCATTGACACTGGAGAATGATACCTACCCTGAAATAACTCACTTCCT	intergenic							18.1892	59.4653	51.6172	23.1209	15.4099	179.971	86.3487	191.837	42.2366	19.3009	20.1076	161.056	61.9534	9.6506	9.39208	8.41556	4.7421	5.45009	5.62527	4.83256	3.87454	7.21203	5.99226	7.77861	5.54698	3.96351	4.11082
ASHGA5P047768	0.0357426	0.167744	3.85024	up	noncoding	ENST00000433110	RP11-4C20.4	GENCODE	371	chr10	+	129732961	129734431		GCCCTTCATTCATCAAATGGGATACAACTTTCATTTCTTATTAAAATCTGGAAGTCACTC	intron sense-overlapping	NM_006504	PTPRE	receptor-type tyrosine-protein phosphatase epsilon isoform 1 precursor	+	129705324	129884164	28.2488	149.988	8.40398	46.2307	28.5059	283.89	16.2798	86.1393	207.169	48.4784	31.313	96.8994	38.056	5.25272	7.21445	13.4568	5.43531	6.75356	3.03029	5.82001	4.71828	7.84919	3.58691	6.55902	7.81371	5.28884	4.70376
ASHGA5P044700	0.0372607	0.171834	3.76484	up	noncoding	TCONS_00015155	XLOC_007200	LincRNAs identified by Cabili et al	378	chr8	-	123790128	123792481		GAGGGCATCAACAGGTGGCCGTGTGCAGCGGAGAGGCCAATGGCGAGGACCCGGACTGGG	intergenic							19.6708	64.823	185.317	47.8767	24.0366	97.4826	143.56	178.908	262.69	209.18	11.0464	472.994	89.0028	35.7002	9.01521	26.4076	4.87441	5.57429	7.51034	5.86932	4.48552	6.35992	6.69419	7.67374	8.15136	7.35573	3.32853
ASHGA5P023142	0.00234684	0.047177	3.75019	up	noncoding	uc010cbd.2	ANKRD26P1	UCSC_knowngene	5194	chr16	-	46503248	46552312		TTAGTCATCACAGCTTTGCCTAGACCAAGGCTGATCTTACAGAAGCAGTGGAAACTGCAT	intergenic							6.08565	24.6149	15.2436	10.4703	131.681	11.5918	88.3005	24.1651	28.735	26.2095	21.9318	25.6778	13.1555	5	7.08416	5	2.91568	4.21291	3.88912	3.70575	6.80165	3.25208	6.02507	4.66305	4.99909	4.39536	4.221
ASHGA5P057364	0.0297296	0.152566	3.7401	up	noncoding	TCONS_00016354	XLOC_007734	LincRNAs identified by Cabili et al	1073	chr9	-	75705955	75726824		CATCACCAAGGTCCATATTATATACTGTGATATTCCAGCTGCACAGCGAAGAATCCGTCA	intergenic							5	42.6718	15.6597	7.71933	13.1938	142.657	14.8825	17.3681	83.68	108.305	5	50.3892	5.69841	5	5	10.2197	2.34794	4.97745	3.92808	3.2853	3.66734	6.89088	3.46244	4.19644	6.52164	6.42936	2.33054
ASHGA5P039060	0.0102756	0.0883275	3.71456	up	noncoding	ENST00000465880	RP11-80H8.4	GENCODE	529	chr3	+	142850115	142850733		CAGGGTTTAATGATCATGCCGCCTTATACTTTTATAATGCTTCGTAAGTTTAACAAGTAC	intergenic							22.106	199.78	65.6825	177.247	80.7894	141.073	121.771	159.662	50.8564	34.5743	291.413	257.797	477.22	18.6272	30.2288	44.6336	5.05842	7.16694	5.98188	7.74363	6.14179	6.87468	6.46826	7.5057	5.81432	4.79616	7.82482
ASHGA5P042480	0.0377409	0.172966	3.69092	up	noncoding	ENST00000426453	RP11-472M19.2	GENCODE	551	chr6	+	56708799	56728876		TGCAAGTGGAGAATCCAGGTACCTTTAAAAGTCTATTTAGTGAAAATCTCTGGCTATTGA	intronic antisense	ENST00000370754	DST	dystonin [Source:HGNC Symbol;Acc:1090]	-	56322786	56819385	8.42331	50.3898	5	27.2465	14.1311	172.756	22.9513	25.4932	64.9521	64.6732	5	46.4211	5	5	5	5	3.48436	5.21417	2.32742	5.07278	3.76159	7.1546	4.09031	4.74467	6.15808	5.69586	2.33054
ASHGA5P042480	0.0377409	0.172966	3.69092	up	noncoding	ENST00000426453	RP11-472M19.2	GENCODE	551	chr6	+	56708799	56728876		TGCAAGTGGAGAATCCAGGTACCTTTAAAAGTCTATTTAGTGAAAATCTCTGGCTATTGA	intronic antisense	ENST00000449297	DST	dystonin [Source:HGNC Symbol;Acc:1090]	-	56505264	56819426	8.42331	50.3898	5	27.2465	14.1311	172.756	22.9513	25.4932	64.9521	64.6732	5	46.4211	5	5	5	5	3.48436	5.21417	2.32742	5.07278	3.76159	7.1546	4.09031	4.74467	6.15808	5.69586	2.33054
ASHGA5P042480	0.0377409	0.172966	3.69092	up	noncoding	ENST00000426453	RP11-472M19.2	GENCODE	551	chr6	+	56708799	56728876		TGCAAGTGGAGAATCCAGGTACCTTTAAAAGTCTATTTAGTGAAAATCTCTGGCTATTGA	intronic antisense	ENST00000520645	DST	dystonin [Source:HGNC Symbol;Acc:1090]	-	56479261	56716749	8.42331	50.3898	5	27.2465	14.1311	172.756	22.9513	25.4932	64.9521	64.6732	5	46.4211	5	5	5	5	3.48436	5.21417	2.32742	5.07278	3.76159	7.1546	4.09031	4.74467	6.15808	5.69586	2.33054
ASHGA5P018708	0.0195886	0.121375	3.63566	up	noncoding	ENST00000456651	RP3-522D1.1	GENCODE	587	chr1	+	113392649	113420493		CCTTCCGCAGGCTCAATCAAACCTTCAATGGCCCCGAAAGACATCTTGATTGAAACCTCA	intergenic							365.654	527.091	171.84	131.948	419.987	501.295	197.867	285.31	454.526	1218.99	185.457	537.077	85.1412	25.4817	39.4891	38.7372	9.21642	8.5731	7.39721	7.32112	8.36275	8.64934	7.14092	8.41194	8.92426	9.86889	7.18824
ASHGA5P028670	0.0280503	0.147946	3.62035	up	noncoding	ENST00000412809	MYO16-AS2	GENCODE	436	chr13	-	109753608	109754267		TCTCACTTCAAACCTCTACTTCCTAAAATGAGTCAAGGATGGACTCTGATGTTGTTGAAG	intronic antisense	NM_001198950	MYO16	unconventional myosin-XVI isoform 1	+	109281570	109860355	10.8761	72.2657	31.0348	5	30.8975	33.4691	53.2224	48.4059	197.172	263.497	144.428	42.3532	32.5431	14.4589	12.2491	7.22979	3.9034	5.72363	4.90547	2.35808	4.83152	4.84907	5.3077	5.69126	7.74391	7.68412	6.82355
ASHGA5P028670	0.0280503	0.147946	3.62035	up	noncoding	ENST00000412809	MYO16-AS2	GENCODE	436	chr13	-	109753608	109754267		TCTCACTTCAAACCTCTACTTCCTAAAATGAGTCAAGGATGGACTCTGATGTTGTTGAAG	intronic antisense	NM_015011	MYO16	unconventional myosin-XVI isoform 2	+	109248499	109860355	10.8761	72.2657	31.0348	5	30.8975	33.4691	53.2224	48.4059	197.172	263.497	144.428	42.3532	32.5431	14.4589	12.2491	7.22979	3.9034	5.72363	4.90547	2.35808	4.83152	4.84907	5.3077	5.69126	7.74391	7.68412	6.82355
ASHGA5P037733	0.0016235	0.0407609	3.59645	up	noncoding	TCONS_00016459	XLOC_007824	LincRNAs identified by Cabili et al	255	chr9	-	110477205	110477768		ATGAAGCATGGAATTCCAGACTGAGGGGCTTTACAAGTTCATCTCTCTCCCTACATCCAA	intergenic							2385.69	26490.2	24805	4149.68	12416	16644.3	28324.4	27538.9	35981.9	42579.1	34636.6	17308.6	22264.1	6013.77	6104.76	5233.2	11.8012	14.3618	14.7929	12.1765	13.1696	13.7886	14.1812	15.1266	14.9236	15.0723	14.8375
ASHGA5P037200	0.000696569	0.0293997	3.55999	up	noncoding	ENST00000412426	AF127936.7	GENCODE	991	chr21	-	16209502	16254231		TGATGTGGGGCATGTGGACCAATGGCTTTCAGGATGTGATTCATTTTGAAAAAAGTGTCA	intergenic							5	35.9386	16.5619	7.4298	22.1264	25.7398	17.9134	26.0931	15.0588	15.9572	25.4215	41.2927	60.9166	5	5.13654	8.2104	2.34794	4.73916	4.01277	3.22921	4.36923	4.45432	3.7202	4.77489	4.08857	3.69845	4.42606
ASHGA5P028115	0.0184096	0.117617	3.5344	up	noncoding	ENST00000541391	RP11-221N13.3	GENCODE	612	chr12	+	65996657	66006777		CTCCATTAGCTGAGAAGTCTAACTGTGATTTATCATTCCCTACCTATAAAGATTGTAAAC	intergenic							15.6892	222.589	50.64	102.498	24.454	303.479	200.492	125.939	179.389	78.0994	13.8248	200.985	86.2461	17.9603	23.3943	30.6853	4.50637	7.32847	5.5987	6.95948	4.51202	7.94275	7.16193	7.14943	7.60558	5.96139	3.61196
ASHGA5P014818	0.00211955	0.0452209	3.48767	up	noncoding	ENST00000413706	AC091729.9	GENCODE	674	chr7	+	1200226	1203127		TCAAAACAACGTGTTTTTAGAGAACTCAAGGGCTGTGAAAAGAGCAGGACCTCACCAGCT	bidirectional	NM_182491	ZFAND2A	AN1-type zinc finger protein 2A	-	1192542	1199855	11.4223	47.437	17.9208	24.7263	69.9603	47.7407	80.2122	14.3209	35.7116	107.544	170.688	46.1838	50.508	8.69133	14.9145	8.50485	3.98503	5.12585	4.11888	4.92817	5.93435	5.35851	5.88194	3.91691	5.30495	6.41783	7.06788
ASHGA5P020221	0.00593151	0.0697097	3.43201	up	noncoding	ENST00000509885	EGFEM1P	GENCODE	481	chr3	+	168538148	168547083		TACTAATGTCTCTTTCCATCCACTGGAAACTGGCTGCACTTCAGAATGTCAGTGTGTGGA	intergenic							18.1367	95.9317	33.5175	251.459	74.8609	143.409	89.2136	76.2743	54.7249	61.2648	41.9076	161.998	214.116	17.0546	24.6415	21.5635	4.73722	6.11691	5.0119	8.23365	6.03106	6.90052	6.03766	6.38195	5.91831	5.61448	5.10376
ASHGA5P014633	0.0254052	0.140041	3.43125	up	noncoding	ENST00000412017	AL589743.1	GENCODE	549	chr14	+	19650020	19691583	ENST00000547648	CAGGCAAAAGGTGGTTTCCACAAGAAAAATGGCACAATGTTTCTCAGAAGACAATTACAT	intergenic							5	85.5827	5	17.2119	40.2414	25.6294	16.8259	81.7898	21.1405	22.1218	31.8639	167.18	8.69675	5	13.9697	8.76085	2.34794	5.95962	2.32742	4.41799	5.18905	4.44807	3.62989	6.48373	4.56032	4.15478	4.72535
ASHGA5P023011	0.00472044	0.0634435	3.41718	up	noncoding	ENST00000567688	CTB-134H23.3	pseudogene	351	chr16	-	29065052	29118766	ENST00000438167	TCTGGCGAGGCCTCCAGGATATTATGTGTGCACCGGCGTGGGATCCTGGAACTGGCAGGA								11.537	31.6663	15.1232	48.9447	9.88258	34.0931	25.5508	44.279	40.3425	13.8977	99.6026	46.3038	19.8369	5	8.51976	5.54186	3.99887	4.57012	3.87781	5.90235	3.25065	4.87814	4.24766	5.56047	5.47925	3.50359	6.30217
ASHGA5P030688	0.000480055	0.0245698	3.41451	up	noncoding	TCONS_00006333	XLOC_002952	LincRNAs identified by Cabili et al	1649	chr3	+	184433598	184457421		TAGGAATAAGAGTCTCAGAAGCCTTCCAAAGCAGATGTCTGCTTAAACCTCTTGAGCGGT	intergenic							5	14.918	17.7946	20.568	9.29427	33.2256	61.8961	15.5158	23.6826	13.1081	13.9474	46.0457	15.6233	5	5	7.89567	2.34794	3.50437	4.10869	4.67043	3.16482	4.83826	5.52205	4.03364	4.72645	3.41971	3.62819
ASHGA5P058071	0.0300741	0.153545	3.3918	up	noncoding	TCONS_00026290	XLOC_012632	LincRNAs identified by Cabili et al	389	chr18	+	12438421	12439075		TTTAAAGAGAGCTGAGACGGCCTGTCAGCGCAACTAGGGTTGCCACACACGCCAAGTGGA	intergenic							6.54028	54.3002	101.386	70.9627	10.9717	64.8637	41.5394	32.7209	80.7032	134.236	383.427	111.187	185.748	22.899	20.1746	31.8817	3.03982	5.32238	6.61435	6.43813	3.40159	5.78377	4.95595	5.11659	6.46771	6.72541	8.21707
ASHGA5P046954	0.023244	0.133752	3.37926	up	noncoding	uc001jxr.1	AX748385	UCSC_knowngene	2578	chr10	-	79317423	79320001		CTGGTGCAATCTTTCTATAATTCCATTCTGGGATGTTAGCTTATTTGCTTAGAGAATGGT	intron sense-overlapping	NM_001014797	KCNMA1	calcium-activated potassium channel subunit alpha-1 isoform a	-	78629358	79397577	5	40.1223	34.2476	25.4269	6.77372	53.8824	14.2482	54.3583	25.9905	7.4658	25.7209	103.679	33.5165	5	5	25.111	2.34794	4.89539	5.04261	4.96924	2.72937	5.52205	3.39515	5.86866	4.85597	2.61314	4.44115
ASHGA5P046954	0.023244	0.133752	3.37926	up	noncoding	uc001jxr.1	AX748385	UCSC_knowngene	2578	chr10	-	79317423	79320001		CTGGTGCAATCTTTCTATAATTCCATTCTGGGATGTTAGCTTATTTGCTTAGAGAATGGT	intron sense-overlapping	NM_001161352	KCNMA1	calcium-activated potassium channel subunit alpha-1 isoform c	-	78644634	79397577	5	40.1223	34.2476	25.4269	6.77372	53.8824	14.2482	54.3583	25.9905	7.4658	25.7209	103.679	33.5165	5	5	25.111	2.34794	4.89539	5.04261	4.96924	2.72937	5.52205	3.39515	5.86866	4.85597	2.61314	4.44115
ASHGA5P046954	0.023244	0.133752	3.37926	up	noncoding	uc001jxr.1	AX748385	UCSC_knowngene	2578	chr10	-	79317423	79320001		CTGGTGCAATCTTTCTATAATTCCATTCTGGGATGTTAGCTTATTTGCTTAGAGAATGGT	intron sense-overlapping	NM_001161353	KCNMA1	calcium-activated potassium channel subunit alpha-1 isoform d	-	78644634	79397577	5	40.1223	34.2476	25.4269	6.77372	53.8824	14.2482	54.3583	25.9905	7.4658	25.7209	103.679	33.5165	5	5	25.111	2.34794	4.89539	5.04261	4.96924	2.72937	5.52205	3.39515	5.86866	4.85597	2.61314	4.44115
ASHGA5P046954	0.023244	0.133752	3.37926	up	noncoding	uc001jxr.1	AX748385	UCSC_knowngene	2578	chr10	-	79317423	79320001		CTGGTGCAATCTTTCTATAATTCCATTCTGGGATGTTAGCTTATTTGCTTAGAGAATGGT	intron sense-overlapping	NM_002247	KCNMA1	calcium-activated potassium channel subunit alpha-1 isoform b	-	78644634	79397577	5	40.1223	34.2476	25.4269	6.77372	53.8824	14.2482	54.3583	25.9905	7.4658	25.7209	103.679	33.5165	5	5	25.111	2.34794	4.89539	5.04261	4.96924	2.72937	5.52205	3.39515	5.86866	4.85597	2.61314	4.44115
ASHGA5P036030	0.0305187	0.1551	3.37296	up	noncoding	ENST00000544869	RP11-76I14.1	GENCODE	546	chr2	+	104490788	104694236	ENST00000537492	CTTTGCAGGACACTGCCACTGTAGCACTTGAAATATTAAGATGAACAGAACAAGCAAAAG	intergenic							5	49.7677	125.597	24.4665	108.838	27.9887	112.964	113.991	32.0163	17.5233	34.2365	176.037	133.36	20.7299	11.8885	43.4964	2.34794	5.19618	6.93309	4.91242	6.54419	4.57927	6.36184	7.00174	5.14578	3.83439	4.81812
ASHGA5P057496	0.0139679	0.103318	3.36471	up	noncoding	TCONS_00018333	XLOC_008611	LincRNAs identified by Cabili et al	677	chr10	+	112305412	112307703		CATAACTCAGCAATTTTGGCTTTGTGATGCATCCCACAATTACAAGAACTTCTTCACCGC	intergenic							5	71.3726	17.0785	11.7205	12.4662	116.768	17.0993	66.7096	39.894	27.0276	22.2308	68.1674	31.3092	7.03326	5	27.2655	2.34794	5.70672	4.05355	3.86108	3.59248	6.6137	3.65268	6.17453	5.46415	4.44381	4.24013
ASHGA5P056906	0.0250202	0.139073	3.35895	up	noncoding	TCONS_00010401	XLOC_004923	LincRNAs identified by Cabili et al	274	chr5	-	90538752	90560495		AAGGATCCAGCTTGAAATAACACGGTGCTAAGCATGGATTTTTCCACCGAATGAGGAAAT	intergenic							5	33.5515	17.3232	5.13596	5	71.7911	98.0205	25.8233	19.9562	13.5126	5	57.7768	5.92274	5	5	5.28221	2.34794	4.64646	4.07192	2.72645	2.3288	5.92689	6.17237	4.76158	4.47829	3.46227	2.33054
ASHGA5P021486	0.0456133	0.192694	3.34825	up	noncoding	NR_073039	MDK	RefSeq	821	chr11	+	46403204	46405387		CAGCGAGCGAATAAGGTGAAGAAGGGCGGCCCGGGGAGCGAGTGCGCTGAGTGGGCCTGG	exon sense-overlapping	NM_001012333	MDK	midkine isoform a precursor	+	46403260	46405387	30.5805	474.981	137.81	55.0221	30.9253	350.588	138.796	315.78	335.635	36.0785	24.6837	321.196	98.8143	26.5302	31.3635	26.6918	5.55774	8.41725	7.07513	6.06891	4.83256	8.13973	6.64642	8.56289	8.50066	4.8622	4.38732
ASHGA5P021486	0.0456133	0.192694	3.34825	up	noncoding	NR_073039	MDK	RefSeq	821	chr11	+	46403204	46405387		CAGCGAGCGAATAAGGTGAAGAAGGGCGGCCCGGGGAGCGAGTGCGCTGAGTGGGCCTGG	exon sense-overlapping	NM_001012334	MDK	midkine isoform a precursor	+	46402617	46405387	30.5805	474.981	137.81	55.0221	30.9253	350.588	138.796	315.78	335.635	36.0785	24.6837	321.196	98.8143	26.5302	31.3635	26.6918	5.55774	8.41725	7.07513	6.06891	4.83256	8.13973	6.64642	8.56289	8.50066	4.8622	4.38732
ASHGA5P021486	0.0456133	0.192694	3.34825	up	noncoding	NR_073039	MDK	RefSeq	821	chr11	+	46403204	46405387		CAGCGAGCGAATAAGGTGAAGAAGGGCGGCCCGGGGAGCGAGTGCGCTGAGTGGGCCTGG	exon sense-overlapping	NM_001270550	MDK	midkine isoform a precursor	+	46402333	46405387	30.5805	474.981	137.81	55.0221	30.9253	350.588	138.796	315.78	335.635	36.0785	24.6837	321.196	98.8143	26.5302	31.3635	26.6918	5.55774	8.41725	7.07513	6.06891	4.83256	8.13973	6.64642	8.56289	8.50066	4.8622	4.38732
ASHGA5P021486	0.0456133	0.192694	3.34825	up	noncoding	NR_073039	MDK	RefSeq	821	chr11	+	46403204	46405387		CAGCGAGCGAATAAGGTGAAGAAGGGCGGCCCGGGGAGCGAGTGCGCTGAGTGGGCCTGG	exon sense-overlapping	NM_001270551	MDK	midkine isoform a precursor	+	46403260	46405387	30.5805	474.981	137.81	55.0221	30.9253	350.588	138.796	315.78	335.635	36.0785	24.6837	321.196	98.8143	26.5302	31.3635	26.6918	5.55774	8.41725	7.07513	6.06891	4.83256	8.13973	6.64642	8.56289	8.50066	4.8622	4.38732
ASHGA5P021486	0.0456133	0.192694	3.34825	up	noncoding	NR_073039	MDK	RefSeq	821	chr11	+	46403204	46405387		CAGCGAGCGAATAAGGTGAAGAAGGGCGGCCCGGGGAGCGAGTGCGCTGAGTGGGCCTGG	exon sense-overlapping	NM_001270552	MDK	midkine isoform b precursor	+	46403204	46405387	30.5805	474.981	137.81	55.0221	30.9253	350.588	138.796	315.78	335.635	36.0785	24.6837	321.196	98.8143	26.5302	31.3635	26.6918	5.55774	8.41725	7.07513	6.06891	4.83256	8.13973	6.64642	8.56289	8.50066	4.8622	4.38732
ASHGA5P021486	0.0456133	0.192694	3.34825	up	noncoding	NR_073039	MDK	RefSeq	821	chr11	+	46403204	46405387		CAGCGAGCGAATAAGGTGAAGAAGGGCGGCCCGGGGAGCGAGTGCGCTGAGTGGGCCTGG	exon sense-overlapping	NM_002391	MDK	midkine isoform a precursor	+	46403204	46405387	30.5805	474.981	137.81	55.0221	30.9253	350.588	138.796	315.78	335.635	36.0785	24.6837	321.196	98.8143	26.5302	31.3635	26.6918	5.55774	8.41725	7.07513	6.06891	4.83256	8.13973	6.64642	8.56289	8.50066	4.8622	4.38732
ASHGA5P032850	0.0325832	0.159962	3.34593	up	noncoding	ENST00000577346	RP11-680C21.1	GENCODE	2607	chr17	+	11191521	11194128		GTGTTTTGTATTTTCTTGCATTATGCCATGGAAATTGCTGGTTTCCTAGGTCAAAACAAT	intron sense-overlapping	NM_001173461	SHISA6	protein shisa-6 homolog isoform 2 precursor	+	11144739	11467380	51.8612	472.559	386.162	434.038	595.501	176.946	850.027	442.002	777.342	224.688	30.4104	541.768	526.975	107.635	122.013	57.1325	6.36461	8.41063	8.59736	9.01026	8.84054	7.18964	9.13126	9.08902	9.70106	7.45276	4.66514
ASHGA5P032850	0.0325832	0.159962	3.34593	up	noncoding	ENST00000577346	RP11-680C21.1	GENCODE	2607	chr17	+	11191521	11194128		GTGTTTTGTATTTTCTTGCATTATGCCATGGAAATTGCTGGTTTCCTAGGTCAAAACAAT	intron sense-overlapping	NM_001173462	SHISA6	protein shisa-6 homolog isoform 3 precursor	+	11144739	11467380	51.8612	472.559	386.162	434.038	595.501	176.946	850.027	442.002	777.342	224.688	30.4104	541.768	526.975	107.635	122.013	57.1325	6.36461	8.41063	8.59736	9.01026	8.84054	7.18964	9.13126	9.08902	9.70106	7.45276	4.66514
ASHGA5P032850	0.0325832	0.159962	3.34593	up	noncoding	ENST00000577346	RP11-680C21.1	GENCODE	2607	chr17	+	11191521	11194128		GTGTTTTGTATTTTCTTGCATTATGCCATGGAAATTGCTGGTTTCCTAGGTCAAAACAAT	intron sense-overlapping	NM_207386	SHISA6	protein shisa-6 homolog isoform 1 precursor	+	11144739	11467380	51.8612	472.559	386.162	434.038	595.501	176.946	850.027	442.002	777.342	224.688	30.4104	541.768	526.975	107.635	122.013	57.1325	6.36461	8.41063	8.59736	9.01026	8.84054	7.18964	9.13126	9.08902	9.70106	7.45276	4.66514
ASHGA5P030689	1.09287e-05	0.00725919	3.31342	up	noncoding	TCONS_00006338	XLOC_002953	LincRNAs identified by Cabili et al	578	chr3	+	184491163	184494210		TATGAGCAATCTGATGCTAGTCCCGATGTCTTGGTTATCTCTTGTGTATCCAGCACCCAA	intergenic							6.03813	59.8689	45.2073	38.95	36.993	25.8596	40.0571	49.9393	49.3387	57.8693	51.394	41.5774	39.5552	8.12963	13.5264	19.146	2.90228	5.46171	5.44227	5.57429	5.06501	4.46092	4.90547	5.74016	5.77252	5.53219	5.38474
ASHGA5P034047	0.00617416	0.0711025	3.29475	up	noncoding	NR_033663	EPOR	RefSeq	2709	chr19	-	11487880	11495018		CTGTTTGAGGCCCGACGGCGCCTCCAGTCGTGGTCACTGGAGGGAAACCTGCGGGTCCAG	exon sense-overlapping	NM_000121	EPOR	erythropoietin receptor precursor	-	11487880	11495018	5	71.0212	104.988	85.1759	46.629	90.1154	77.5759	96.195	24.8201	156.982	65.6534	130.484	90.0192	24.1946	26.3789	50.3897	2.34794	5.69936	6.66755	6.69419	5.39173	6.25144	5.83948	6.7274	4.78913	6.94967	5.72671
ASHGA5P030960	0.0139875	0.103348	3.27764	up	noncoding	NR_033824	RXRG	RefSeq	803	chr1	-	165406164	165414592		GTTTCCCGTTCCTCTGACATCTTGTAAATGCTTTTTGAATTAAAGATGATAACAGGCTTT	exon sense-overlapping	NM_001256570	RXRG	retinoic acid receptor RXR-gamma isoform c	-	165370158	165414592	150.718	1196.14	513.016	946.945	260.437	684.631	1353.52	529.13	1192.45	305.952	145.481	1311.73	1010.13	119.008	155.019	148.801	7.94687	9.77178	9.0192	10.1047	7.71344	9.09638	9.77009	9.34852	10.3001	7.88977	6.8353
ASHGA5P030960	0.0139875	0.103348	3.27764	up	noncoding	NR_033824	RXRG	RefSeq	803	chr1	-	165406164	165414592		GTTTCCCGTTCCTCTGACATCTTGTAAATGCTTTTTGAATTAAAGATGATAACAGGCTTT	exon sense-overlapping	NM_006917	RXRG	retinoic acid receptor RXR-gamma isoform a	-	165370158	165414592	150.718	1196.14	513.016	946.945	260.437	684.631	1353.52	529.13	1192.45	305.952	145.481	1311.73	1010.13	119.008	155.019	148.801	7.94687	9.77178	9.0192	10.1047	7.71344	9.09638	9.77009	9.34852	10.3001	7.88977	6.8353
ASHGA5P048828	0.0115848	0.0939945	3.25891	up	noncoding	ENST00000560778	RP11-2E17.1	GENCODE	6890	chr15	-	80487825	80544555		CTATTATTAAATATTTGGATTTCTTCCATTTTCCCTGTTGTACATGTTCCAAGCAAAAAA	intergenic							27.9321	231.065	108.117	513.526	56.565	122.288	912.153	124.623	79.8259	148.77	115.147	136.374	254.713	42.3207	40.9982	43.5207	5.41903	7.3816	6.7147	9.23803	5.65383	6.67749	9.23338	7.13593	6.452	6.86954	6.50686
ASHGA5P047607	0.00495766	0.0649267	3.25701	up	noncoding	ENST00000433474	RP11-109P14.9	GENCODE	700	chr1	-	38265391	38266551		TAGAAGTTCCCTTTTTGAAAGTCTCAAATATGGTTCCCTAACTTAGAGAAGACAGATGAT	natural antisense	NM_001031740	MANEAL	glycoprotein endo-alpha-1,2-mannosidase-like protein isoform 1 precursor	+	38259773	38267278	5	20.6179	14.0764	16.3214	17.6947	59.7401	59.745	8.96069	38.0358	44.3731	5	29.7782	18.0195	5.69801	6.95028	5.90159	2.34794	3.96247	3.77096	4.34318	4.06894	5.66284	5.47012	3.23058	5.39692	5.16931	2.33054
ASHGA5P047607	0.00495766	0.0649267	3.25701	up	noncoding	ENST00000433474	RP11-109P14.9	GENCODE	700	chr1	-	38265391	38266551		TAGAAGTTCCCTTTTTGAAAGTCTCAAATATGGTTCCCTAACTTAGAGAAGACAGATGAT	natural antisense	NM_001113482	MANEAL	glycoprotein endo-alpha-1,2-mannosidase-like protein isoform 3 precursor	+	38259773	38267278	5	20.6179	14.0764	16.3214	17.6947	59.7401	59.745	8.96069	38.0358	44.3731	5	29.7782	18.0195	5.69801	6.95028	5.90159	2.34794	3.96247	3.77096	4.34318	4.06894	5.66284	5.47012	3.23058	5.39692	5.16931	2.33054
ASHGA5P047607	0.00495766	0.0649267	3.25701	up	noncoding	ENST00000433474	RP11-109P14.9	GENCODE	700	chr1	-	38265391	38266551		TAGAAGTTCCCTTTTTGAAAGTCTCAAATATGGTTCCCTAACTTAGAGAAGACAGATGAT	natural antisense	NM_152496	MANEAL	glycoprotein endo-alpha-1,2-mannosidase-like protein isoform 2	+	38261159	38267278	5	20.6179	14.0764	16.3214	17.6947	59.7401	59.745	8.96069	38.0358	44.3731	5	29.7782	18.0195	5.69801	6.95028	5.90159	2.34794	3.96247	3.77096	4.34318	4.06894	5.66284	5.47012	3.23058	5.39692	5.16931	2.33054
ASHGA5P036069	0.00319452	0.0532251	3.24477	up	noncoding	ENST00000562613	RP11-1223D19.1	GENCODE	552	chr2	+	111003273	111041345	ENST00000272462, ENST00000566951, ENST00000568189	CTCCTTGATGTTCCTGTTGTCTTACTTGTTTGGATTTTACAAAAGATTTGAATCCTGGAG	intergenic							38.3155	141.414	360.363	86.6691	103.739	232.839	1050.9	176.472	78.1266	239.822	118.536	270.021	97.5431	32.0664	35.153	64.7572	5.90499	6.6686	8.49452	6.71999	6.47935	7.56697	9.42018	7.65588	6.42533	7.54442	6.54752
ASHGA5P021290	0.0143747	0.104576	3.22177	up	noncoding	ENST00000532352	FOLH1B	GENCODE	2168	chr11	+	89372397	89431886	ENST00000256999, ENST00000529567, ENST00000531315, NM_001014986, NM_001193471, NM_001193472	TTTCAGAGGAAATAAGGTTAAAAATGCCCAGCTGGCAGGGGCCAAAGGAGTCATTCTCTA	exon sense-overlapping	NM_153696	FOLH1B	putative N-acetylated-alpha-linked acidic dipeptidase	+	89392464	89431886	5.23839	26.7557	18.2397	22.5738	150.74	39.3949	18.6141	32.3661	14.542	20.2063	206.558	31.7837	25.3982	5.35359	13.2942	13.5395	2.67405	4.32466	4.14369	4.80136	6.97807	5.09	3.77929	5.09941	4.04043	4.02765	7.34612
ASHGA5P022044	0.026796	0.144081	3.21835	up	noncoding	ENST00000547779	AL589743.1	GENCODE	617	chr14	+	19650054	19662608	ENST00000548107	GAACAGGTAGCTCTCAACATCTCTTCTTAATTGGAGAAAGTGTTAAGCCCCAAAGTAGCT	intergenic							18.1944	255.734	12.9639	14.4431	57.9312	40.317	23.4036	103.091	67.0873	43.2468	58.775	154.506	12.4558	9.59381	8.3738	10.2092	4.74224	7.5219	3.64747	4.1669	5.68682	5.12019	4.11731	6.84004	6.20582	5.13053	5.57329
ASHGA5P032555	0.00367551	0.0567567	3.19332	up	noncoding	uc010wna.1	KIF2B	UCSC_knowngene	1778	chr17	-	51900670	51902553		ATACTCTTCGATCATGTGCATGATTTCGTAGTTGGGGTTTCTGGTATTGACATCGAGGGC	natural antisense	NM_032559	KIF2B	kinesin-like protein KIF2B	+	51900238	51902573	16.604	95.2242	59.7905	16.0332	17.7328	65.7401	100.456	55.1036	114.725	178.607	39.3457	64.0105	34.0295	12.8885	13.3553	12.1227	4.59396	6.10573	5.84646	4.32148	4.07107	5.80417	6.20461	5.8875	6.96702	7.13437	5.01628
ASHGA5P058383	0.0165757	0.112096	3.17411	up	noncoding	uc002lal.1	LOC647946	UCSC_knowngene	2306	chr18	-	36786887	37380282		ACATTTTTGGCGCGCAATGTGGGGGCACCAGAAGCGGGCACCGTTGAGCTGTTGCAACTG	intron sense-overlapping	ENST00000321566	AC011139.1		-	36914835	36915639	5	18.8832	10.5593	13.2694	90.3444	33.0786	12.4069	5	14.2215	13.1868	10.9753	87.9095	7.48663	5	5	5	2.34794	3.83949	3.35239	4.03931	6.29317	4.83095	3.17367	2.33442	4.01151	3.4276	3.3208
ASHGA5P025981	0.0122102	0.0963998	3.16391	up	noncoding	NR_047681	BLNK	RefSeq	1541	chr10	-	97951454	98031273	NM_001114094, NM_001258440, NM_001258441, NM_001258442, NM_013314, NR_047680, NR_047682, NR_047683	GGACTACGCTTCAGGTAAGAGAGCCCTGCTGACGAAGAGGAGCAGTGGTCCGATGACTTT	exon sense-overlapping	NM_001114094	BLNK	B-cell linker protein isoform 2	-	97951454	98031333	41.4799	489.744	335.115	53.2294	112.384	413.365	839.737	152.443	69.5977	168.66	91.5335	389.289	82.6773	33.702	29.0553	88.3628	6.01724	8.46033	8.38664	6.01936	6.58871	8.3721	9.11679	7.43541	6.26164	7.04549	6.18587
ASHGA5P025981	0.0122102	0.0963998	3.16391	up	noncoding	NR_047681	BLNK	RefSeq	1541	chr10	-	97951454	98031273	NM_001114094, NM_001258440, NM_001258441, NM_001258442, NM_013314, NR_047680, NR_047682, NR_047683	GGACTACGCTTCAGGTAAGAGAGCCCTGCTGACGAAGAGGAGCAGTGGTCCGATGACTTT	exon sense-overlapping	NM_001258440	BLNK	B-cell linker protein isoform 3	-	97951454	98031273	41.4799	489.744	335.115	53.2294	112.384	413.365	839.737	152.443	69.5977	168.66	91.5335	389.289	82.6773	33.702	29.0553	88.3628	6.01724	8.46033	8.38664	6.01936	6.58871	8.3721	9.11679	7.43541	6.26164	7.04549	6.18587
ASHGA5P025981	0.0122102	0.0963998	3.16391	up	noncoding	NR_047681	BLNK	RefSeq	1541	chr10	-	97951454	98031273	NM_001114094, NM_001258440, NM_001258441, NM_001258442, NM_013314, NR_047680, NR_047682, NR_047683	GGACTACGCTTCAGGTAAGAGAGCCCTGCTGACGAAGAGGAGCAGTGGTCCGATGACTTT	exon sense-overlapping	NM_001258441	BLNK	B-cell linker protein isoform 4	-	97951454	98031273	41.4799	489.744	335.115	53.2294	112.384	413.365	839.737	152.443	69.5977	168.66	91.5335	389.289	82.6773	33.702	29.0553	88.3628	6.01724	8.46033	8.38664	6.01936	6.58871	8.3721	9.11679	7.43541	6.26164	7.04549	6.18587
ASHGA5P025981	0.0122102	0.0963998	3.16391	up	noncoding	NR_047681	BLNK	RefSeq	1541	chr10	-	97951454	98031273	NM_001114094, NM_001258440, NM_001258441, NM_001258442, NM_013314, NR_047680, NR_047682, NR_047683	GGACTACGCTTCAGGTAAGAGAGCCCTGCTGACGAAGAGGAGCAGTGGTCCGATGACTTT	exon sense-overlapping	NM_001258442	BLNK	B-cell linker protein isoform 5	-	97951454	98031273	41.4799	489.744	335.115	53.2294	112.384	413.365	839.737	152.443	69.5977	168.66	91.5335	389.289	82.6773	33.702	29.0553	88.3628	6.01724	8.46033	8.38664	6.01936	6.58871	8.3721	9.11679	7.43541	6.26164	7.04549	6.18587
ASHGA5P025981	0.0122102	0.0963998	3.16391	up	noncoding	NR_047681	BLNK	RefSeq	1541	chr10	-	97951454	98031273	NM_001114094, NM_001258440, NM_001258441, NM_001258442, NM_013314, NR_047680, NR_047682, NR_047683	GGACTACGCTTCAGGTAAGAGAGCCCTGCTGACGAAGAGGAGCAGTGGTCCGATGACTTT	exon sense-overlapping	NM_013314	BLNK	B-cell linker protein isoform 1	-	97951454	98031333	41.4799	489.744	335.115	53.2294	112.384	413.365	839.737	152.443	69.5977	168.66	91.5335	389.289	82.6773	33.702	29.0553	88.3628	6.01724	8.46033	8.38664	6.01936	6.58871	8.3721	9.11679	7.43541	6.26164	7.04549	6.18587
ASHGA5P056846	0.0068395	0.0743816	3.16167	up	noncoding	TCONS_00009842	XLOC_004256	LincRNAs identified by Cabili et al	258	chr5	+	2925123	2929871	TCONS_00009840	CACTTCGAAGATGTTTTTTCTCATGTGCAGGCTGTTTACTAAAGGGCCACACAGCATGTT	intergenic							5	20.5005	27.5454	5.2853	5	12.3067	13.554	63.8263	13.7338	24.765	23.6405	36.8787	17.9982	5	5	5.81486	2.34794	3.95508	4.73411	2.76564	2.3288	3.34372	3.31437	6.10632	3.96551	4.31272	4.32807
ASHGA5P032965	0.000417109	0.0234133	3.15354	up	noncoding	NR_027084	FLJ36000	RefSeq	3798	chr17	+	21904061	21913070		TCATGATTGTTTCTCCCTCCAAACCTGTTTCTGCTTGATTAGCCAGGGTTGATGATCCTG	intergenic							3275.3	25283.8	23460.7	7049.06	12762.5	21056.7	30813.8	27093.2	33136.2	38095.5	32803	18136.1	19976.4	7660.19	6547.81	5879.54	12.2193	14.2877	14.7109	12.9373	13.2063	14.1495	14.3722	15.1019	14.813	14.9039	14.7766
ASHGA5P018401	0.0305995	0.155115	3.15256	up	noncoding	ENST00000453103	DGUOK-AS1	GENCODE	601	chr2	-	74174768	74208568		GAACTCTCAGGAGGCTTTCCGGAAGCACTAAGAAATAGAACTAGTTTGTCTAATTTGGAA	intronic antisense	NM_080916	DGUOK	deoxyguanosine kinase, mitochondrial isoform a	+	74153952	74186088	5	50.4301	98.3933	51.0601	10.581	16.1333	46.9053	9.00976	20.4247	10.738	31.3997	70.7026	64.3801	12.9159	5	14.582	2.34794	5.21558	6.56913	5.95719	3.34923	3.74218	5.12839	3.23744	4.51187	3.13496	4.70702
ASHGA5P018401	0.0305995	0.155115	3.15256	up	noncoding	ENST00000453103	DGUOK-AS1	GENCODE	601	chr2	-	74174768	74208568		GAACTCTCAGGAGGCTTTCCGGAAGCACTAAGAAATAGAACTAGTTTGTCTAATTTGGAA	intronic antisense	NM_080918	DGUOK	deoxyguanosine kinase, mitochondrial isoform b	+	74153952	74186088	5	50.4301	98.3933	51.0601	10.581	16.1333	46.9053	9.00976	20.4247	10.738	31.3997	70.7026	64.3801	12.9159	5	14.582	2.34794	5.21558	6.56913	5.95719	3.34923	3.74218	5.12839	3.23744	4.51187	3.13496	4.70702
ASHGA5P052131	3.14847e-05	0.00978721	3.12299	up	noncoding	ENST00000510523	RP11-10K16.1	GENCODE	593	chr4	-	174087219	174090078		GCTTGAAACAGGTAACTTACAAGGCATCCTGTGATCATAAGAGAATAATTCCATTTGAAA	natural antisense	NM_017423	GALNT7	N-acetylgalactosaminyltransferase 7	+	174089903	174245118	6.78915	39.2649	47.1571	28.9257	28.0099	62.5454	42.9572	23.9239	21.7771	70.3451	43.6468	54.1863	45.5386	11.8383	8.42297	15.6629	3.10213	4.8646	5.50264	5.15301	4.69504	5.72705	5.00274	4.65021	4.60281	5.81028	5.15792
ASHGA5P020242	0.0464441	0.194676	3.1062	up	noncoding	uc011cue.1	FLJ42709	UCSC_knowngene	2817	chr5	-	92745064	92916738		TGTTTTCTCCGTGACCACAATATTAACCAGGATGAATGGCGATACACTGCCTCTAGGACT	intergenic							69.4095	1079.29	85.5603	103.23	195.412	1516.86	579.949	397.258	523.712	130.847	373.458	1357.16	60.8134	60.1615	68.5723	116.022	6.80958	9.62617	6.36237	6.96875	7.32609	10.2437	8.61924	8.91658	9.12236	6.69224	8.17474
ASHGA5P028556	0.000461995	0.0242907	3.08848	up	noncoding	ENST00000425586	DLEU2	GENCODE	1267	chr13	-	50601268	50699856		GGACTTACAGGAGAATTGAACAGTTGTTTCTGCTGACTCAGTAAAAAGTCTTCATTTTAT	intronic antisense	ENST00000378180	DLEU1	deleted in lymphocytic leukemia 1 (non-protein coding) [Source:HGNC Symbol;Acc:13747]	+	50656306	50679433	171.181	494.576	280.807	610.277	359.71	653.64	458.73	340.236	527.496	414.602	216.356	379.334	238.458	56.7302	80.1889	89.5431	8.13515	8.4781	8.12878	9.48114	8.14938	9.03079	8.30065	8.67745	9.13141	8.31798	7.40782
ASHGA5P035554	0.0320301	0.158887	3.05697	up	noncoding	ENST00000423530	LINC00607	GENCODE	2104	chr2	-	216484357	216692126		CAGACTCATAAATCAGAAACCACTAACAAATGTCGTTCCTTTTCTGATCTCTTTCTCTTG	intergenic							29.0188	121.665	51.8261	32.4102	36.7801	507.823	51.6043	238.704	184.775	196.307	70.1334	335.851	39.5445	20.9431	20.7608	34.165	5.47444	6.45374	5.63195	5.30953	5.05827	8.66693	5.26356	8.13297	7.64896	7.27429	5.81677
ASHGA5P016755	6.70975e-05	0.0122665	3.05326	up	noncoding	ENST00000433869	RP11-74C13.3	GENCODE	1126	chr1	+	204110535	204112137		ATCCCTTCTACCTTGAGTTATGAGGTAGCAAGAGCACATAGAGAAGGATGAGGATGAGAC	natural antisense	NM_018208	ETNK2	ethanolamine kinase 2	-	204100189	204121307	6.60555	20.5665	34.306	8.30449	18.2167	19.4106	36.9614	9.78798	20.8168	25.3093	27.0098	17.3212	9.66665	5	5	5	3.05609	3.96011	5.0456	3.3856	4.10715	4.03058	4.78616	3.34923	4.53956	4.34286	4.5047
ASHGA5P023734	6.9155e-05	0.0124153	3.04251	up	noncoding	HMlincRNA1622+	HMlincRNA1622	LincRNAs identified by Khalil et al	70890	chrX	+	136563527	136634417		AATTTTCTCCAGATGTCTTTCCTTTCAAGGCAATGAAACAGAAAGCAGGTTGAGCCGTGG	intergenic							12.0094	40.8012	26.0228	22.9125	17.5743	18.401	29.1646	34.8569	27.6169	19.981	32.8452	37.0217	18.4703	5.63759	5	7.09195	4.06449	4.91688	4.65245	4.82004	4.0581	3.94801	4.43817	5.21285	4.94329	4.01135	4.7644
ASHGA5P044344	0.0161207	0.110613	3.04233	up	noncoding	ENST00000520696	RP11-3N13.2	GENCODE	738	chr8	-	75803385	75808537		GGAGGATCCCACATGGGCTTTTTTATGCTTTTTCCCATTAAAATTTTAAATGTACATACC	intergenic							5	24.7585	24.629	8.75168	257.555	23.0444	26.5488	33.5502	22.0009	16.697	21.8265	19.1019	18.5455	7.93145	5	14.0806	2.34794	4.22133	4.57023	3.46264	7.69988	4.28391	4.30127	5.15381	4.61743	3.76268	4.2133
ASHGA5P037985	6.41619e-05	0.012163	2.98996	up	noncoding	ENST00000433230	RP3-434P1.6	GENCODE	556	chr22	+	38820292	38823341		ACGTGAGTAGTCCACCTTGTAGTGGCTCTTCTCCTCGAAGACCACAGGCTCAAAGCGGTG	natural antisense	NM_004981	KCNJ4	inward rectifier potassium channel 4	-	38822332	38840033	10.5232	47.5289	36.8954	17.7311	23.1589	27.4034	44.5261	31.3767	37.0382	53.7579	48.8608	36.2697	19.4432	14.5138	5.23758	6.97938	3.85183	5.1286	5.14527	4.45708	4.4369	4.54642	5.0512	5.04919	5.3573	5.42684	5.31514
ASHGA5P037985	6.41619e-05	0.012163	2.98996	up	noncoding	ENST00000433230	RP3-434P1.6	GENCODE	556	chr22	+	38820292	38823341		ACGTGAGTAGTCCACCTTGTAGTGGCTCTTCTCCTCGAAGACCACAGGCTCAAAGCGGTG	natural antisense	NM_152868	KCNJ4	inward rectifier potassium channel 4	-	38822332	38851205	10.5232	47.5289	36.8954	17.7311	23.1589	27.4034	44.5261	31.3767	37.0382	53.7579	48.8608	36.2697	19.4432	14.5138	5.23758	6.97938	3.85183	5.1286	5.14527	4.45708	4.4369	4.54642	5.0512	5.04919	5.3573	5.42684	5.31514
ASHGA5P010755	0.0236966	0.135108	2.97557	up	noncoding	ENST00000367276	LINC00475	GENCODE	738	chr9	+	94903579	94910588		CGGCTTACCTGCTGCTCAGGACCGAGGCTGAGACGGGCGACCAGGACGGGATTGTATGGC	intergenic							33.272	101.89	62.9518	80.4279	1518.58	297.772	76.6758	115.203	127.663	73.77	194.119	168.452	53.3252	28.8442	39.9527	31.4021	5.68762	6.20556	5.92281	6.61327	10.128	7.91664	5.82213	7.01964	7.12213	5.87628	7.25701
ASHGA5P019043	0.0322735	0.159147	2.96918	up	noncoding	NR_028033	FAS	RefSeq	2583	chr10	+	90750287	90775542	NR_028036	GAAGGACATGATGTGAACATGGAATCATCAAGGAATGCACACTCACCAGCAACACCAAGT	exon sense-overlapping	NM_000043	FAS	tumor necrosis factor receptor superfamily member 6 isoform 1 precursor	+	90750287	90775542	50.5388	1080.65	337.931	771.959	728.84	2211.08	1452.38	711.612	140.226	457.344	272.55	1923.33	170.76	240.9	125.615	329.062	6.32578	9.62734	8.39875	9.81661	9.12435	10.8086	9.86248	9.81134	7.24874	8.45281	7.73097
ASHGA5P019043	0.0322735	0.159147	2.96918	up	noncoding	NR_028033	FAS	RefSeq	2583	chr10	+	90750287	90775542	NR_028036	GAAGGACATGATGTGAACATGGAATCATCAAGGAATGCACACTCACCAGCAACACCAAGT	exon sense-overlapping	NM_152871	FAS	tumor necrosis factor receptor superfamily member 6 isoform 2 precursor	+	90750287	90775542	50.5388	1080.65	337.931	771.959	728.84	2211.08	1452.38	711.612	140.226	457.344	272.55	1923.33	170.76	240.9	125.615	329.062	6.32578	9.62734	8.39875	9.81661	9.12435	10.8086	9.86248	9.81134	7.24874	8.45281	7.73097
ASHGA5P019043	0.0322735	0.159147	2.96918	up	noncoding	NR_028033	FAS	RefSeq	2583	chr10	+	90750287	90775542	NR_028036	GAAGGACATGATGTGAACATGGAATCATCAAGGAATGCACACTCACCAGCAACACCAAGT	exon sense-overlapping	NM_152872	FAS	tumor necrosis factor receptor superfamily member 6 isoform 3 precursor	+	90750287	90775542	50.5388	1080.65	337.931	771.959	728.84	2211.08	1452.38	711.612	140.226	457.344	272.55	1923.33	170.76	240.9	125.615	329.062	6.32578	9.62734	8.39875	9.81661	9.12435	10.8086	9.86248	9.81134	7.24874	8.45281	7.73097
ASHGA5P019043	0.0322735	0.159147	2.96918	up	noncoding	NR_028033	FAS	RefSeq	2583	chr10	+	90750287	90775542	NR_028036	GAAGGACATGATGTGAACATGGAATCATCAAGGAATGCACACTCACCAGCAACACCAAGT	intronic antisense	NM_001141945	ACTA2	actin, aortic smooth muscle	-	90694830	90751147	50.5388	1080.65	337.931	771.959	728.84	2211.08	1452.38	711.612	140.226	457.344	272.55	1923.33	170.76	240.9	125.615	329.062	6.32578	9.62734	8.39875	9.81661	9.12435	10.8086	9.86248	9.81134	7.24874	8.45281	7.73097
ASHGA5P025682	0.0024086	0.0473803	2.9648	up	noncoding	NR_026571	NOX4	RefSeq	4386	chr11	-	89057521	89224653	NM_001143836, NM_001143837, NM_016931	GATGTTGGGGGATTGTGTCTAAGCAGAGCCTCAGCATCTGTTCTTAACCTCAACTGCAGC	exon sense-overlapping	NM_001143836	NOX4	NADPH oxidase 4 isoform b	-	89057521	89224653	6.57925	72.1365	23.7367	27.8982	37.426	111.497	27.182	84.6617	19.4661	28.499	35.1329	82.1825	30.1639	12.1767	13.0943	14.3146	3.04963	5.72088	4.51519	5.10621	5.08524	6.54878	4.33673	6.53299	4.44031	4.51759	4.85516
ASHGA5P025682	0.0024086	0.0473803	2.9648	up	noncoding	NR_026571	NOX4	RefSeq	4386	chr11	-	89057521	89224653	NM_001143836, NM_001143837, NM_016931	GATGTTGGGGGATTGTGTCTAAGCAGAGCCTCAGCATCTGTTCTTAACCTCAACTGCAGC	exon sense-overlapping	NM_001143837	NOX4	NADPH oxidase 4 isoform c	-	89057521	89322779	6.57925	72.1365	23.7367	27.8982	37.426	111.497	27.182	84.6617	19.4661	28.499	35.1329	82.1825	30.1639	12.1767	13.0943	14.3146	3.04963	5.72088	4.51519	5.10621	5.08524	6.54878	4.33673	6.53299	4.44031	4.51759	4.85516
ASHGA5P025682	0.0024086	0.0473803	2.9648	up	noncoding	NR_026571	NOX4	RefSeq	4386	chr11	-	89057521	89224653	NM_001143836, NM_001143837, NM_016931	GATGTTGGGGGATTGTGTCTAAGCAGAGCCTCAGCATCTGTTCTTAACCTCAACTGCAGC	exon sense-overlapping	NM_016931	NOX4	NADPH oxidase 4 isoform a	-	89057521	89224653	6.57925	72.1365	23.7367	27.8982	37.426	111.497	27.182	84.6617	19.4661	28.499	35.1329	82.1825	30.1639	12.1767	13.0943	14.3146	3.04963	5.72088	4.51519	5.10621	5.08524	6.54878	4.33673	6.53299	4.44031	4.51759	4.85516
ASHGA5P037794	0.0323272	0.159252	2.96114	up	noncoding	uc002zof.3	DQ786190	UCSC_knowngene	2139	chr22	+	18847155	18849294	NR_024583	CTCAAGAGTTTCATTTTATGGTCTTTCTCTTGTTCTGTAAAATGTGGGCATGGATAGATA	intergenic							30.2507	154.194	108.538	20.9625	202.329	134.797	364.105	462.892	134.086	34.41	166.088	177.658	115.666	15.8466	72.6989	34.3262	5.54129	6.79804	6.72048	4.69655	7.37312	6.81033	7.98121	9.1606	7.18622	4.78928	7.02691
ASHGA5P029619	0.000641729	0.0287649	2.9561	up	noncoding	ENST00000436570	LINC00238	GENCODE	445	chr14	+	66963400	66965271		ACTTGTGTTAAGACATTTGATTCTGATAGCTTTGCTTTTCTCTCCTCCCCTCAATCCCCA	intergenic							3409.02	25876.2	21818.7	7476.31	12058.4	20389.3	28920.4	25410.6	30568.8	41884.4	31680.1	17217.4	21334.2	7435.2	6464.48	7113.81	12.2729	14.3309	14.6158	13.025	13.1247	14.1071	14.2432	15.0051	14.6845	15.0541	14.7366
ASHGA5P038630	0.0358777	0.16818	2.95248	up	noncoding	ENST00000456816	RP11-513G11.1	GENCODE	796	chr3	-	194014253	194030493		GCATACTGTAGCCCTCTTTCTCATAGGGAGACTTGAGCAATAAATCATAATGAATGAGAA	intergenic							103.788	463.894	451.2	671.71	3029.17	490.23	733.005	127.983	712.797	70.0779	297.224	433.745	220.723	90.4964	95.8224	114.33	7.39687	8.38516	8.82359	9.61057	11.0815	8.6215	8.93167	7.17413	9.58164	5.80577	7.85253
ASHGA5P057892	0.000448251	0.0240116	2.9495	up	noncoding	TCONS_00023349	XLOC_011211	LincRNAs identified by Cabili et al	393	chr15	+	36743228	36777325		AAAGCAAAAGAAACCAGCATATCATTTGTCTTATCTGTTCAGTGCCTATGCAATGCTTGG	intergenic							8.49964	152.018	55.4464	24.0551	24.3545	58.8225	75.1388	67.0349	51.3981	41.4383	38.7515	89.2018	36.3484	13.8921	16.3102	19.2157	3.50192	6.77606	5.73219	4.88708	4.50637	5.64165	5.79443	6.18212	5.82879	5.06618	4.99359
ASHGA5P030324	0.00130088	0.0375744	2.94538	up	noncoding	ENST00000559687	RP11-526I2.3	GENCODE	301	chr15	-	101093556	101100057		TCTGTCTTTGTGCCTGTATGTATAGAAACAGATCAGAGCACAGTTGAAATTAATGTAACT	intergenic							5.93553	23.7935	35.4831	34.3761	19.5843	34.1417	26.4914	11.8184	40.3734	16.2304	30.0764	29.2224	39.1589	5	12.6658	10.2914	2.87052	4.16906	5.09152	5.39188	4.20311	4.88112	4.29674	3.62187	5.48017	3.72114	4.65036
ASHGA5P045660	0.00300259	0.0522623	2.93624	up	noncoding	ENST00000433645	RP11-399D6.2	GENCODE	325	chr9	+	22682468	22687626		GTGTCACTTTGCTCAGTAATGTCTTTTTAGCCATGTGGATTTTTAGTTCATCAAGTCTAA	intergenic							6.11608	48.0755	39.9232	11.8739	7.71257	24.7787	37.1246	37.4627	42.7219	30.9929	54.1737	45.4197	16.4769	9.95111	5	14.1555	2.92522	5.14578	5.26115	3.88076	2.91025	4.3984	4.79334	5.32053	5.56233	4.64432	5.46259
ASHGA5P019736	0.0499251	0.201879	2.93342	up	noncoding	ENST00000502253	CTD-2269F5.1	GENCODE	792	chr5	+	83681296	83696600		AAACAGACTATCCACAGGTTTTCTACTTTTTTGAGCTAAATCGTGATGAAGCAGATGATA	bidirectional	NM_005711	EDIL3	EGF-like repeat and discoidin I-like domain-containing protein 3 precursor	-	83238125	83680611	5	7.36969	12.974	18.4656	311.217	11.1253	13.9916	11.3515	10.0206	20.8227	21.6479	5.8743	9.72069	5	5	5	2.34794	2.57643	3.64832	4.51144	7.95343	3.18597	3.36545	3.56206	3.53561	4.07033	4.20413
ASHGA5P032689	0.00302224	0.052272	2.9267	up	noncoding	ENST00000570335	RP11-28G8.1	GENCODE	3204	chr17	-	78775439	78779432		GTGACTGGCAGACGTTAATGAATTACTGATTTTCACCTTTACCAGCCAATATTGTATATT	intronic antisense	NM_001163034	RPTOR	regulatory-associated protein of mTOR isoform 2	+	78518624	78940173	6.44707	55.2172	25.5664	8.16285	9.46676	26.0161	27.507	34.0357	30.1335	70.3438	26.6629	49.4077	13.1039	5	12.2715	8.86135	3.01889	5.34433	4.62693	3.36447	3.18906	4.47025	4.35241	5.17608	5.06377	5.81022	4.48846
ASHGA5P032689	0.00302224	0.052272	2.9267	up	noncoding	ENST00000570335	RP11-28G8.1	GENCODE	3204	chr17	-	78775439	78779432		GTGACTGGCAGACGTTAATGAATTACTGATTTTCACCTTTACCAGCCAATATTGTATATT	intronic antisense	NM_020761	RPTOR	regulatory-associated protein of mTOR isoform 1	+	78518624	78940173	6.44707	55.2172	25.5664	8.16285	9.46676	26.0161	27.507	34.0357	30.1335	70.3438	26.6629	49.4077	13.1039	5	12.2715	8.86135	3.01889	5.34433	4.62693	3.36447	3.18906	4.47025	4.35241	5.17608	5.06377	5.81022	4.48846
ASHGA5P017438	0.00242938	0.0474611	2.91176	up	noncoding	ENST00000441600	RP11-443P15.2	GENCODE	330	chr3	+	185693831	185697621		TCTATCCTTGATTACCCCGGAAGCTTTCGAGAAGCTGGGATTCCCTGCAGCAAAGGAAAT	intergenic							6.03376	25.8166	31.5829	24.1693	10.3972	16.4464	108.578	12.0973	21.4434	37.8099	21.047	23.6819	16.2539	5	6.54262	11.6102	2.90115	4.27712	4.92914	4.89375	3.3226	3.77082	6.31107	3.66006	4.58319	4.93323	4.16567
ASHGA5P036936	0.0115769	0.0939683	2.90897	up	noncoding	ENST00000413249	RP5-1022P6.5	GENCODE	473	chr20	+	5514273	5516535		TTTACGATGAACAGAATGTTGGGTAAGAGTCTCTTGAGCTGAAACAGTTACACCCCCGCA	intergenic							5	23.0517	29.4693	7.47361	5	51.6532	5	23.4796	26.4939	36.2103	28.9026	16.1722	9.9369	6.57125	5	5	2.34794	4.12349	4.83364	3.23766	2.3288	5.46447	2.32211	4.62484	4.88739	4.86859	4.59533
ASHGA5P036670	0.0014261	0.0390634	2.90661	up	noncoding	TCONS_00026486	XLOC_012812	LincRNAs identified by Cabili et al	244	chr18	-	33023960	33025707		TTAAGAATATCGTGACTTGACCAAAGGCTTGAGTCTTCTTTGCTCCCTCCTGCTAGGTGT	intergenic							2575.56	22387.3	19702.2	4709.4	13017.5	16156.7	24882.9	22210.2	28977.2	33770.6	28025.2	14883.8	18600.5	6159.1	6663.98	5782.68	11.9052	14.1255	14.4417	12.3576	13.2278	13.7524	13.9355	14.7972	14.598	14.7052	14.5402
ASHGA5P037739	0.0140856	0.103741	2.87726	up	noncoding	T50632		LincRNAs identified by Khalil et al	290	chr12	+	116863737	116864027		CAATTCTAATATGGAAACATCTAGACAACGCCACCGTGGTCTGTGCAAATGTGCTCCTAG	intergenic							6.35212	48.9654	21.8916	5.50092	176.077	24.3598	16.5428	13.5783	19.4479	32.5222	34.5804	24.6094	17.4514	8.39162	7.34187	5.55697	2.99446	5.16958	4.40244	2.8173	7.18501	4.37021	3.60742	3.8349	4.43885	4.70885	4.83364
ASHGA5P057006	0.0348847	0.166025	2.86716	up	noncoding	TCONS_00011921	XLOC_005429	LincRNAs identified by Cabili et al	219	chr6	+	112194866	112197726		GGAGGAGGAGCTTTAAATGGATTTGGACTCCTCAGGAGGATTTGCTAATGGTCTGAACAA	intergenic							5	68.6969	10.5234	22.0159	62.4715	40.5751	5	33.927	6.69363	5	25.5618	32.2003	9.51944	5	5	12.496	2.34794	5.65465	3.34799	4.7639	5.78631	5.12848	2.32211	5.17154	2.99692	2.32289	4.43403
ASHGA5P057117	0.0362137	0.169326	2.86627	up	noncoding	TCONS_00013473	XLOC_006121	LincRNAs identified by Cabili et al	534	chr7	+	63484447	63487380		TTTTTCATCTCTTACCTGTGTTTTGGGCCCAGATATACATCACAATTTGAAGTCTGGGCA	intergenic							6.7051	58.9459	10.1142	5	7.88414	60.4779	12.8035	44.1589	72.7724	24.9809	12.7798	23.9063	9.7711	5	7.24297	5	3.08084	5.43507	3.29215	2.35808	2.93919	5.68245	3.22346	5.55618	6.32351	4.32381	3.51272
ASHGA5P027925	0.0403735	0.179862	2.84557	up	noncoding	AA879286R		LincRNAs identified by Khalil et al	206	chrX	-	124311363	124311569		AGGAGTGTTATTTCAGCCCCATGATATTGCTAACTTGACAGCTGAATGCAGAAATGTGTC	intergenic							11.6062	65.9356	94.7091	33.6272	13.6	57.522	112.51	26.1161	41.351	5	18.3429	24.9425	73.298	7.5551	8.66143	12.5012	4.00803	5.60028	6.51104	5.35851	3.70699	5.60902	6.3556	4.77658	5.51572	2.32289	3.99185
ASHGA5P036053	0.0225291	0.131268	2.83877	up	noncoding	ENST00000443579	RP1-159A19.4	GENCODE	283	chr1	+	27852315	27857072		ACTTAGTAAGTTCTGGTTTGAATGTACTCACTGAGTGGTCTTCATAAATTACCTCTCTGC	intergenic							32.2445	78.5557	51.0946	98.3226	21.6009	35.4297	223.921	27.1524	52.673	32.8189	30.6719	39.6152	56.5115	5.58724	18.3397	9.93018	5.63608	5.84318	5.61034	6.90384	4.33862	4.93314	7.31048	4.83314	5.86372	4.72256	4.67625
ASHGA5P018059	0.0223342	0.130591	2.83672	up	noncoding	ENST00000448975	RP11-206L10.11	GENCODE	600	chr1	+	783053	788838		CCACTCTTGGAGAAAATAAGAGAAGTATCCCTGAAGGATGAAATATCCTCGAATATGAAA	intergenic							11.7905	28.1253	43.8759	31.9055	69.0869	36.1518	81.6962	11.1862	5	29.5851	9.95433	30.5955	18.6539	5	6.036	8.52225	4.03487	4.3984	5.40093	5.28936	5.91891	4.96268	5.9096	3.5423	2.35063	4.57486	3.19158
ASHGA5P010614	0.0487546	0.199657	2.80832	up	noncoding	ENST00000366314	LINC00311	GENCODE	1566	chr16	+	85316563	85319569	NR_038859	GCAGCTGCCGGCAAAACCATCAACGGATGCTGACATCAGCGAGCAAAAGTGTGATGAAGA	intergenic							5	7.90667	18.3703	23.552	29.2916	18.5794	46.2686	5	5	42.5574	146.437	29.6841	19.792	5	7.21108	11.0734	2.34794	2.6387	4.15392	4.86006	4.75471	3.96447	5.1078	2.33442	2.35063	5.10473	6.84457
ASHGA5P045782	0.00031644	0.0209302	2.80635	up	noncoding	ENST00000527857	FAM75D5	GENCODE	4863	chr9	+	84528351	84534841		TTCTATGTGGTATTGATGCTGTGTTTGTCAACCCTTGGGAAAAATAATGATATCCAAAAG	intergenic							5.59526	30.7977	26.114	8.90704	11.5159	18.5125	34.188	34.7983	26.5421	20.4399	23.6839	42.7486	13.9445	7.97065	5	8.62055	2.781	4.52673	4.65587	3.48942	3.47934	3.95747	4.67075	5.2105	4.88922	4.04507	4.33051
ASHGA5P030119	0.0109863	0.0910416	2.80616	up	noncoding	ENST00000563004	RP11-352D13.6	GENCODE	571	chr15	-	69578443	69591097		AACTGCGGAGCTTGCCCCTCGGAAAAGTGCATGGGGTGGAGAACAGGGAAGGAGAAAAAA	bidirectional	NM_017705	PAQR5	membrane progestin receptor gamma	+	69591293	69699976	14.2798	38.4948	81.1591	6.41533	52.3559	43.288	31.335	21.1105	8.41275	24.0639	23.1089	30.161	19.7633	5	6.61444	7.21918	4.35309	4.83626	6.28697	3.02774	5.54861	5.21719	4.54492	4.47772	3.29471	4.27527	4.29796
ASHGA5P017591	0.00561653	0.0680565	2.80609	up	noncoding	ENST00000443467	AC068491.1	GENCODE	826	chr2	-	111997400	112252625		TTTATTCAAGATGTGTACCATGTGATGGCCAAGGGAGCTTCATCAATCATGGCATCTCAA	intergenic							5	22.6581	15.9556	11.7531	20.0762	41.6037	41.3284	17.2998	5	7.69814	37.4146	28.1952	19.427	5	6.85496	7.7599	2.34794	4.09787	3.95707	3.86543	4.23852	5.16025	4.94881	4.19062	2.35063	2.64442	4.94381
ASHGA5P025760	0.0145156	0.10485	2.79568	up	noncoding	uc022avu.1	LOC392232	UCSC_knowngene	2675	chr8	-	73117533	73163869	NR_033867	ACCTAGTGGAGAGCTTCATTATTTGATCACTGTGACCTGGCAGACTGTTTAATTTCAGTG	intergenic							8.7997	32.2253	32.2767	12.4438	285.959	17.2277	31.283	21.5068	26.1352	28.6031	63.043	31.5567	20.7727	7.88423	9.03136	10.753	3.55426	4.59263	4.96148	3.94944	7.84165	3.84493	4.54144	4.5059	4.86433	4.52381	5.66966
ASHGA5P055658	0.0216535	0.128333	2.78589	up	noncoding	uc001azm.4	MST1P2	UCSC_knowngene	2414	chr1	+	16973907	16976915	NM_020998, NR_002729, NR_027504, uc001azk.2, uc009vox.3	CCGGCCGCAGACTGCTACCACGGCGCGGGGGAGCAGTACCGCGGCACGGTCAGCAAGACC	intergenic							5	21.1971	19.2706	9.26039	53.1867	31.9415	16.9959	23.8487	5.20241	11.5588	39.0826	71.9141	43.6102	5.74595	5.11673	15.6487	2.34794	4.00024	4.22038	3.53861	5.56799	4.77973	3.64459	4.64432	2.67276	3.23846	5.00551
ASHGA5P015061	0.00117889	0.0363648	2.77966	up	noncoding	ENST00000416168	AC009133.14	GENCODE	1114	chr16	-	29821213	29823359	ENST00000569981	CAGGATGAGGGACTGGAAGGAGAGAAGAGGACCGTCGAGGGAAGAGGCTCACAAGTCCCT	natural antisense	NM_001042539	MAZ	myc-associated zinc finger protein isoform 2	+	29817854	29822504	5.68875	32.4909	10.4415	5	15.9736	28.683	30.0747	20.1336	10.2374	30.4156	23.3974	27.181	15.6977	6.24544	5	5	2.8049	4.60358	3.33546	2.35808	3.92699	4.61664	4.48241	4.41213	3.5648	4.61529	4.31308
ASHGA5P015061	0.00117889	0.0363648	2.77966	up	noncoding	ENST00000416168	AC009133.14	GENCODE	1114	chr16	-	29821213	29823359	ENST00000569981	CAGGATGAGGGACTGGAAGGAGAGAAGAGGACCGTCGAGGGAAGAGGCTCACAAGTCCCT	natural antisense	NM_002383	MAZ	myc-associated zinc finger protein isoform 1	+	29817854	29822504	5.68875	32.4909	10.4415	5	15.9736	28.683	30.0747	20.1336	10.2374	30.4156	23.3974	27.181	15.6977	6.24544	5	5	2.8049	4.60358	3.33546	2.35808	3.92699	4.61664	4.48241	4.41213	3.5648	4.61529	4.31308
ASHGA5P018256	0.00709385	0.0755124	2.77526	up	noncoding	uc002zuk.4	BC039313	UCSC_knowngene	2578	chr22	+	21538002	21546445	ENST00000447720, ENST00000451257, ENST00000577456, NR_038388, uc011ahm.1	TTCCTGAGGAAAAAGCGCCATCTCTAGGATTTGATTGTGGAGAGCATATCTGATGATGGG	intergenic							5.58604	26.8828	10.1116	7.14588	5	50.6952	26.2261	29.0148	6.29677	22.7001	12.4022	32.6627	12.0537	5	5	5	2.77859	4.332	3.29126	3.1723	2.3288	5.44272	4.28317	4.92829	2.9091	4.19222	3.47401
ASHGA5P015083	0.0471263	0.196518	2.77303	up	noncoding	uc001gdd.2	LOC400794	UCSC_knowngene	1665	chr1	-	165446078	165551341		GTGAGAATGGGACCCTGGTTGAAGGAACCTGTTGTTCTTATGGTGGAGGGCAGAAACCCA	intronic antisense	NM_001005214	LRRC52	leucine-rich repeat-containing protein 52 precursor	+	165513477	165533185	20.3659	281.01	27.753	29.4006	19.1341	187.129	53.6051	80.4773	266.587	33.8925	28.5944	82.6735	46.3978	11.338	17.4888	21.7821	4.93094	7.65612	4.74451	5.17432	4.17345	7.26581	5.31774	6.46109	8.17024	4.76687	4.58081
ASHGA5P038883	0.000943551	0.0334052	2.76816	up	noncoding	ENST00000496674	RP11-314M24.1	GENCODE	339	chr3	+	78316155	78343881		TCTACATCATTCAGGAGAATCCTCTGACCTCAAGTTCTGTAACCTGAATCACATCATAAG	intergenic							10.2957	36.9131	28.6333	18.9969	12.9848	18.0648	11.9518	18.9547	21.9698	25.0942	40.9537	16.497	20.6863	5	5	7.3859	3.81875	4.77669	4.79108	4.55308	3.64664	3.91783	3.11951	4.3226	4.61616	4.3309	5.0729
ASHGA5P022978	0.00651748	0.0723579	2.76484	up	noncoding	ENST00000567021	RP11-510J16.5	GENCODE	829	chr16	-	82077975	82173236		CTGGACAAAGATGTTTCCACTCACAATATTGGTAAATGTAGAGTTTGCCTCTACTGACTG	natural antisense	NM_002153	HSD17B2	estradiol 17-beta-dehydrogenase 2	+	82068857	82132139	5	19.3245	47.1997	5.58132	20.6913	20.5684	68.0296	24.1947	7.28487	11.831	23.4568	29.5721	11.1136	6.06075	8.27413	5	2.34794	3.87096	5.50429	2.83798	4.27925	4.11719	5.65495	4.66531	3.10796	3.27029	4.3181
ASHGA5P050764	0.0174208	0.115212	2.75798	up	noncoding	ENST00000457387	RP4-717I23.3	GENCODE	806	chr1	-	93804494	93811403		CCTCAAGCAGGTAAGCTTAATCATGTTCTCATATTGAAGCAGAAACTGTTTACTCATTTA	bidirectional	NM_001938	DR1	protein Dr1	+	93811477	93828148	6.24027	53.0867	83.9894	26.1516	37.1999	75.2906	61.2118	47.5732	17.1795	38.3572	40.488	107.856	77.8945	6.45913	16.3955	65.9131	2.96228	5.28744	6.33842	5.00814	5.07537	5.99784	5.50848	5.66669	4.2712	4.95421	5.05804
ASHGA5P038372	0.000135824	0.0156448	2.7547	up	noncoding	TCONS_00024547	XLOC_011858	LincRNAs identified by Cabili et al	569	chr16	-	3056585	3057374		TTATTCTCTTCTGGTGCCAGTAAGAACTTTATCAAGGTACTAGTGCCATCAGCTCCTGCC	intergenic							9.98475	32.2648	20.2835	23.9739	22.6227	39.7607	46.472	27.671	25.1189	32.4061	18.235	24.3646	16.975	5	14.1732	6.20277	3.76635	4.59387	4.29265	4.88327	4.40024	5.10171	5.11429	4.86191	4.8048	4.70502	3.98156
ASHGA5P037006	0.00217781	0.045826	2.74832	up	noncoding	ENST00000565390	RP1-228H13.5	GENCODE	2446	chr1	+	40929990	40932436		CTATGGTCTTAGATTTCCCAAGAATTTGAATTTCTCCAATTGCTTATTTCCCTGAAAGAC	intergenic							68.5401	713.873	156.524	143.162	190.502	501.751	206.477	247.433	294.726	478.335	138.422	473.274	148.166	55.1356	57.5721	107.644	6.79279	9.0313	7.25583	7.43934	7.29027	8.65061	7.19951	8.18666	8.31446	8.51478	6.76778
ASHGA5P016630	0.0133003	0.100583	2.74784	up	noncoding	ENST00000432385	RP11-385J1.2	GENCODE	516	chr3	-	178447071	178577338		CTATAGATCTTTGCTGAACCTGATTCTGGAAGGTACAACAATTTCGGCCATCTTCCTAAT	intronic antisense	NM_005832	KCNMB2	calcium-activated potassium channel subunit beta-2	+	178276617	178562217	8.92473	16.0465	13.3794	12.323	18.8687	76.5019	28.4277	11.9247	74.7507	35.5706	11.8888	22.9809	17.2442	5	10.3343	5	3.58	3.60726	3.69707	3.93706	4.15478	6.01925	4.40024	3.6375	6.36225	4.84084	3.41938
ASHGA5P016630	0.0133003	0.100583	2.74784	up	noncoding	ENST00000432385	RP11-385J1.2	GENCODE	516	chr3	-	178447071	178577338		CTATAGATCTTTGCTGAACCTGATTCTGGAAGGTACAACAATTTCGGCCATCTTCCTAAT	intronic antisense	NM_181361	KCNMB2	calcium-activated potassium channel subunit beta-2	+	178254223	178562217	8.92473	16.0465	13.3794	12.323	18.8687	76.5019	28.4277	11.9247	74.7507	35.5706	11.8888	22.9809	17.2442	5	10.3343	5	3.58	3.60726	3.69707	3.93706	4.15478	6.01925	4.40024	3.6375	6.36225	4.84084	3.41938
ASHGA5P055033	0.00013493	0.0156448	2.73448	up	noncoding	ENST00000534545	RP11-939C17.2	GENCODE	643	chr11	-	75282943	75283828		TGGTCTCACAGGTGAGAAGGTACCTGGCTATAAATATGAATACTGATTGAGGCAGGCTTG	natural antisense	NM_001207014	SERPINH1	serpin H1 precursor	+	75273100	75283849	13.2439	38.9965	33.9601	18.36	66.7321	45.4849	55.2724	59.6793	68.5223	37.5526	43.3375	35.9425	31.2172	10.9337	12.2506	11.5503	4.22956	4.85302	5.03073	4.50377	5.8728	5.28717	5.36078	6.00821	6.23893	4.92364	5.1489
ASHGA5P055033	0.00013493	0.0156448	2.73448	up	noncoding	ENST00000534545	RP11-939C17.2	GENCODE	643	chr11	-	75282943	75283828		TGGTCTCACAGGTGAGAAGGTACCTGGCTATAAATATGAATACTGATTGAGGCAGGCTTG	natural antisense	NM_001235	SERPINH1	serpin H1 precursor	+	75273100	75283849	13.2439	38.9965	33.9601	18.36	66.7321	45.4849	55.2724	59.6793	68.5223	37.5526	43.3375	35.9425	31.2172	10.9337	12.2506	11.5503	4.22956	4.85302	5.03073	4.50377	5.8728	5.28717	5.36078	6.00821	6.23893	4.92364	5.1489
ASHGA5P026951	0.0295446	0.152105	2.72968	up	noncoding	ENST00000540136	RP11-598F7.5	GENCODE	1101	chr12	-	273829	275487		TTGCAAAAGGTGTACGTGGAGGAGCTCTTCTTCTTCGGGCAAAGTTTGAGAATCTGTTCA	natural antisense	NM_001170738	IQSEC3	IQ motif and SEC7 domain-containing protein 3 isoform 1	+	176048	287625	71.4448	103.196	92.8464	84.6315	320.109	48.5165	113.929	141.028	36.7416	90.4829	480.248	202.085	196.177	19.6114	30.2452	29.821	6.85543	6.22202	6.4828	6.68554	7.98947	5.38126	6.37369	7.32247	5.34667	6.17599	8.53195
ASHGA5P026951	0.0295446	0.152105	2.72968	up	noncoding	ENST00000540136	RP11-598F7.5	GENCODE	1101	chr12	-	273829	275487		TTGCAAAAGGTGTACGTGGAGGAGCTCTTCTTCTTCGGGCAAAGTTTGAGAATCTGTTCA	natural antisense	NM_015232	IQSEC3	IQ motif and SEC7 domain-containing protein 3 isoform 2	+	186541	280494	71.4448	103.196	92.8464	84.6315	320.109	48.5165	113.929	141.028	36.7416	90.4829	480.248	202.085	196.177	19.6114	30.2452	29.821	6.85543	6.22202	6.4828	6.68554	7.98947	5.38126	6.37369	7.32247	5.34667	6.17599	8.53195
ASHGA5P040263	0.00716978	0.0758162	2.71938	up	noncoding	ENST00000514884	RP11-714G18.1	GENCODE	587	chr4	+	186291878	186312082		ATCATAGTCAGCGATCCTGAGAGGATGTAGAGTTGTGAAATGGAAAAGACATCAGTTATG	natural antisense	NM_018409	LRP2BP	LRP2-binding protein	-	186285031	186300152	8.90798	75.2316	89.1589	74.3907	46.9449	39.1661	109.751	69.1565	38.8242	28.0047	87.0843	234.833	41.7368	13.6767	28.3281	36.8978	3.57602	5.77976	6.42349	6.50512	5.40207	5.08183	6.32328	6.22855	5.42556	4.49322	6.12322
ASHGA5P018594	0.000343875	0.0216237	2.71835	up	noncoding	ENST00000455380	RP11-67L3.4	GENCODE	515	chr1	+	55353400	55354523		ATTGTGTACACTTGGAAGCAGCCCAGAAAGTTCACTGAGGCAGATGGGAGGCCCGGAGGA	bidirectional	NM_014762	DHCR24	delta(24)-sterol reductase precursor	-	55315299	55352921	5	23.291	18.6134	8.12218	40.5761	22.1239	25.0138	11.8498	14.8857	11.6004	8.9856	25.0184	14.3598	5.11989	5	7.32018	2.34794	4.13822	4.1715	3.35772	5.20141	4.22295	4.21646	3.62663	4.07303	3.24354	3.06122
ASHGA5P017175	0.0117805	0.0946765	2.71019	up	noncoding	ENST00000438574	LA16c-83F12.6	GENCODE	519	chr22	-	16199665	16212276		TACAAATAAGAATTTCTGGTTTTTCCTGTTGGAGCCCAAGGAGCAAGGGCAGAATGAAGA	intergenic							8.96578	28.4942	24.8496	20.0366	80.3539	19.4465	43.9288	31.0663	12.2602	21.2705	23.1753	145.455	18.8337	5	13.6899	12.3343	3.58894	4.41924	4.58535	4.63323	6.13235	4.03364	5.03158	5.03351	3.81168	4.0982	4.30083
ASHGA5P014668	0.00137608	0.0388099	2.69792	up	noncoding	ENST00000412301	AC129778.2	GENCODE	476	chr9	-	42853719	42857852	ENST00000432011	TGGATGGTGGCTTCCAATTGTGGACAAGATAAGGACCATTGCCCAGGCTGTCTATGGAGC	intergenic							399.794	1890.39	898.948	1296.24	856.03	1769.49	2502.72	937.1	831.862	1895.74	471.58	1685.78	565.226	183.226	359.531	346.157	9.32858	10.4702	9.85641	10.5254	9.34537	10.471	10.6161	10.2269	9.80262	10.5157	8.50066
ASHGA5P026718	0.013276	0.100475	2.69077	up	noncoding	BI481255		LincRNAs identified by Khalil et al	481	chr6	+	118692102	118692569		ATAAACCTAATGCCCACAGACATTTTCAATTACCAATGTTTAGTTAGGGAATACTCTAGC	intergenic							5	36.4166	48.4354	5	23.0452	16.1899	36.78	12.5467	29.3498	56.779	45.1296	29.156	21.7189	8.09582	14.9916	6.54043	2.34794	4.75881	5.53761	2.35808	4.42926	3.74829	4.77707	3.71737	5.02632	5.50812	5.20279
ASHGA5P018225	1.78124e-05	0.0082546	2.68947	up	noncoding	ENST00000450850	RP11-555H7.2	GENCODE	390	chr9	+	138244529	138246066		TGCTCTCAGGATTGTTTTAAGACTGCTGTGACAACCTGGAGATCATCACCAGCCTCCTGG	intergenic							6.41634	31.4915	21.7395	12.0822	16.9942	15.2533	15.9888	22.9098	22.6347	32.3078	29.701	20.9559	11.801	5	6.17065	8.22446	3.01123	4.56076	4.3925	3.90642	4.01032	3.66551	3.56294	4.58929	4.65763	4.70193	4.63323
ASHGA5P049370	0.000343525	0.0216237	2.68186	up	noncoding	uc010cic.1	FLJ40448	UCSC_knowngene	2184	chr16	+	88809228	88812156		TGTGTCCACTCTGTTCAGTTTTTTGAGCACAAATGGTGTTAGGTGACAGACTCGGGATTG	intronic antisense	NM_001142864	PIEZO1	piezo-type mechanosensitive ion channel component 1	-	88781745	88851372	6.96726	38.9734	14.7152	13.9586	8.44205	17.6497	16.0288	30.9874	20.4815	15.0018	16.9371	22.2279	13.5877	5	5	6.68558	3.15449	4.85211	3.83934	4.11314	3.03209	3.88409	3.56591	5.02931	4.51528	3.61032	3.88201
ASHGA5P018902	0.0497619	0.201687	2.67793	up	noncoding	NR_027168	C17orf76-AS1	RefSeq	1041	chr17	+	16342300	16345340	ENST00000460249, ENST00000483140, ENST00000578757, NR_027160, NR_027164, NR_027167	AGAGAACTGGTCGCTGAAACCTCTACAACTTAGTTGACCGTAACTGCCAGAGCCCTGCCC	natural antisense	NM_001113567	FAM211A	leucine-rich repeat-containing protein FAM211A isoform 1	-	16345318	16395505	139.491	1607.75	1654.57	400.396	1044.58	1719.49	3615.46	965.496	197.652	3151.77	452.873	3525.22	1269.72	250.397	384.565	829.969	7.83375	10.2372	10.7604	8.90053	9.6177	10.426	11.1338	10.2771	7.74696	11.2612	8.44618
ASHGA5P018902	0.0497619	0.201687	2.67793	up	noncoding	NR_027168	C17orf76-AS1	RefSeq	1041	chr17	+	16342300	16345340	ENST00000460249, ENST00000483140, ENST00000578757, NR_027160, NR_027164, NR_027167	AGAGAACTGGTCGCTGAAACCTCTACAACTTAGTTGACCGTAACTGCCAGAGCCCTGCCC	natural antisense	NM_207387	FAM211A	leucine-rich repeat-containing protein FAM211A isoform 2	-	16345318	16395505	139.491	1607.75	1654.57	400.396	1044.58	1719.49	3615.46	965.496	197.652	3151.77	452.873	3525.22	1269.72	250.397	384.565	829.969	7.83375	10.2372	10.7604	8.90053	9.6177	10.426	11.1338	10.2771	7.74696	11.2612	8.44618
ASHGA5P043216	0.000787662	0.031279	2.67469	up	noncoding	ENST00000452178	RP11-547I7.1	GENCODE	602	chr1	+	190234027	190331400		GGAGTCTTTTGCTATTTTACGAAGAGTATTGAAACATGTCTCTCTGGAGTCAAATATTTC	natural antisense	NM_199051	FAM5C	protein FAM5C precursor	-	190066796	190446759	5	19.3637	23.7855	5	7.55989	19.5296	30.345	15.4141	16.1212	16.7214	19.8394	24.2752	8.03585	5	5	6.23041	2.34794	3.87488	4.51837	2.35808	2.88385	4.03945	4.49718	4.02189	4.17958	3.76484	4.09289
ASHGA5P029261	0.000642554	0.0287649	2.66281	up	noncoding	ENST00000554759	RP11-588P7.2	GENCODE	396	chr14	-	79713010	79715366		GGAAAACAAAACTCATCATCTGTAAACCTGATCCAGTTTTGCTTTATTCTGATTTTTGCC	intronic antisense	NM_004796	NRXN3	neurexin-3-beta isoform 1 precursor	+	78870092	80330760	5	33.0298	17.0714	10.5042	11.9227	6.38319	20.6962	20.5719	12.378	13.2951	21.5881	8.89027	12.1973	5	5	5	2.34794	4.62321	4.05294	3.71091	3.52891	2.41651	3.93761	4.44189	3.8238	3.4403	4.19848
ASHGA5P036426	0.025425	0.140092	2.65782	up	noncoding	ENST00000415479	AC093850.2	GENCODE	648	chr2	+	216582765	216584147		CTATCGCACATTACCTAAGAAAGATGGGAATTGACATGCACATCACAATTGTATACACAA	intergenic							5	24.3008	8.02073	5.57277	12.8408	47.4265	5	49.2858	16.5655	8.61667	12.199	34.4763	5.11627	5	5	5	2.34794	4.19848	2.95596	2.83534	3.63106	5.34797	2.32211	5.71831	4.21768	2.80062	3.45297
ASHGA5P031349	4.28862e-06	0.00371563	2.65662	up	noncoding	ENST00000570056	RP11-298D21.1	GENCODE	544	chr16	-	83755214	83806488		GCCAGGTGGTTAACACTGGAAACAAAAACTATGTTGTTTGCTGGTTTGGATTTCTTACAG	intronic antisense	NM_001220488	CDH13	cadherin-13 isoform 2	+	82660398	83830215	5	21.4649	18.6305	13.6992	16.9504	11.7806	13.5277	14.7935	16.6435	12.7932	15.9267	25.1461	9.80303	5.43005	5	5	2.34794	4.01816	4.17278	4.08594	4.00673	3.27953	3.31121	3.96423	4.22449	3.38365	3.79942
ASHGA5P031349	4.28862e-06	0.00371563	2.65662	up	noncoding	ENST00000570056	RP11-298D21.1	GENCODE	544	chr16	-	83755214	83806488		GCCAGGTGGTTAACACTGGAAACAAAAACTATGTTGTTTGCTGGTTTGGATTTCTTACAG	intronic antisense	NM_001220489	CDH13	cadherin-13 isoform 3 precursor	+	82660398	83830215	5	21.4649	18.6305	13.6992	16.9504	11.7806	13.5277	14.7935	16.6435	12.7932	15.9267	25.1461	9.80303	5.43005	5	5	2.34794	4.01816	4.17278	4.08594	4.00673	3.27953	3.31121	3.96423	4.22449	3.38365	3.79942
ASHGA5P031349	4.28862e-06	0.00371563	2.65662	up	noncoding	ENST00000570056	RP11-298D21.1	GENCODE	544	chr16	-	83755214	83806488		GCCAGGTGGTTAACACTGGAAACAAAAACTATGTTGTTTGCTGGTTTGGATTTCTTACAG	intronic antisense	NM_001220490	CDH13	cadherin-13 isoform 4	+	82660398	83830215	5	21.4649	18.6305	13.6992	16.9504	11.7806	13.5277	14.7935	16.6435	12.7932	15.9267	25.1461	9.80303	5.43005	5	5	2.34794	4.01816	4.17278	4.08594	4.00673	3.27953	3.31121	3.96423	4.22449	3.38365	3.79942
ASHGA5P031349	4.28862e-06	0.00371563	2.65662	up	noncoding	ENST00000570056	RP11-298D21.1	GENCODE	544	chr16	-	83755214	83806488		GCCAGGTGGTTAACACTGGAAACAAAAACTATGTTGTTTGCTGGTTTGGATTTCTTACAG	intronic antisense	NM_001257	CDH13	cadherin-13 isoform 1 preproprotein	+	82660398	83830215	5	21.4649	18.6305	13.6992	16.9504	11.7806	13.5277	14.7935	16.6435	12.7932	15.9267	25.1461	9.80303	5.43005	5	5	2.34794	4.01816	4.17278	4.08594	4.00673	3.27953	3.31121	3.96423	4.22449	3.38365	3.79942
ASHGA5P043270	0.00296393	0.0520371	2.65662	up	noncoding	TCONS_00014681	XLOC_006779	LincRNAs identified by Cabili et al	352	chr8	+	39891375	39891902		TGTGGATTCTCCACTGATTTCCTGGGCCGAAGAATTTTCCTATGTTTTAGAAATATTGTG	intergenic							11.6682	31.394	36.3869	16.6915	14.1336	24.5633	21.5053	44.4283	45.9966	28.0337	56.5969	89.1699	23.8026	7.11744	8.83211	10.6191	4.0173	4.55493	5.1276	4.37569	3.76174	4.38333	3.99323	5.566	5.6704	4.49512	5.51996
ASHGA5P020074	0.00998022	0.0872342	2.65569	up	noncoding	ENST00000507803	RP11-798M19.3	GENCODE	521	chr4	-	174243356	174250845		TGCAGCAAAGGTATTGGAGAAAAGTAAATCCCAAATGTCAGTGGACAATTTTTCTCTAGT	natural antisense	NM_017423	GALNT7	N-acetylgalactosaminyltransferase 7	+	174089903	174245118	5	22.0993	15.1684	15.9294	9.23892	52.0872	31.5136	24.5976	21.5641	10.1379	5	28.61	15.0835	5	5	12.5234	2.34794	4.06148	3.88171	4.31164	3.15512	5.47689	4.55266	4.69375	4.58959	3.04612	2.33054
ASHGA5P038482	0.0131597	0.100104	2.65083	up	noncoding	ENST00000473299	RP11-649A16.1	GENCODE	570	chr3	-	146627471	147088443		AGAATACTTCCAATCATTCTATCAAAAATCTTATACTTGAAGAGAAGCCCTGCTGGAATG	intergenic							15.41	61.7522	21.7279	5.74321	14.3103	32.2757	70.5238	56.5097	34.7036	33.7435	46.1086	26.8482	22.7312	5	9.10014	10.7043	4.47671	5.5057	4.39137	2.87785	3.77993	4.79633	5.70488	5.9278	5.25725	4.76101	5.23311
ASHGA5P000308	0.000193488	0.0177679	2.65083	up	noncoding	chr18:10498025-10508725+	chr18:10498025-10508725	LincRNAs identified by Khalil et al	10700	chr18	+	10508025	10518725		CTTTTCATTTGTGGGCAGTGCTAAACCTTTCCTTATCCACAACTGCGTTTCTGAATCCAC	intergenic							5	26.4326	17.3131	14.6682	16.4356	17.8365	15.8384	23.3538	34.2373	32.0294	35.9361	27.717	13.0665	5.19299	11.3017	8.27797	2.34794	4.30823	4.07134	4.1886	3.96351	3.89956	3.54809	4.61726	5.23929	4.6892	4.88749
ASHGA5P021990	2.73555e-06	0.00302841	2.64688	up	noncoding	ENST00000546560	RP11-966I7.1	GENCODE	538	chr14	-	29198715	29234469		TAAATTTCAGAGGAAGAAACTGAGCTCCTTGCATACCATAGAGGAGAGGTCGAGGTCCTT	bidirectional	ENST00000382535	FOXG1	forkhead box G1 [Source:HGNC Symbol;Acc:3811]	+	29235049	29238870	5	14.4356	14.5501	11.9679	11.9387	14.7384	26.8224	13.1563	19.8602	20.8955	21.4633	21.353	10.66	5	7.34928	5	2.34794	3.45653	3.82206	3.89248	3.53087	3.6164	4.31652	3.79212	4.47025	4.07397	4.19108
ASHGA5P034617	0.00241803	0.047417	2.64012	up	noncoding	ENST00000412639	RP3-510D11.2	GENCODE	269	chr1	+	9242270	9243855		TGAGAACGGGGGACTCATTCCTCCGGCACTGGGAGAAGACGATTCTTTAGGAGGAGGACA	intergenic							15.1825	75.6122	171.553	111.902	125.071	116.858	187.017	54.7613	57.1079	117.739	44.4097	139.608	90.7303	41.4302	23.6978	42.4588	4.45143	5.78747	7.39471	7.08071	6.73317	6.61496	7.06096	5.87853	5.97761	6.55098	5.18141
ASHGA5P057244	0.0297483	0.152566	2.63788	up	noncoding	TCONS_00014916	XLOC_006983	LincRNAs identified by Cabili et al	226	chr8	-	5858958	5860623	TCONS_00014917	TCTCCAGTTTTGACATCCTAGCCCCAGATGATGCACCTAAAGTTGAAAAGCTGACTTCCA	intergenic							62.7986	313.387	146.987	46.3388	91.8753	300.762	190.839	216.75	613.501	831.706	698.082	208.191	228.301	57.7526	76.185	73.1367	6.66001	7.81844	7.16454	5.82286	6.3135	7.93172	7.0896	7.97087	9.35323	9.32036	9.08712
ASHGA5P057710	0.00603178	0.0704249	2.6209	up	noncoding	TCONS_00021431	XLOC_010240	LincRNAs identified by Cabili et al	300	chr12	-	126637659	126650670	TCONS_00020970, TCONS_00021428	TCCTGAAACCCCTCACAGTCTCAGACAGGATTCTTTCAAGAATTGCAAACTTGGCTGAAG	intergenic							23.6207	70.1335	48.1217	14.7473	29.479	56.0863	40.1146	37.6551	88.1356	125.975	59.0789	40.2474	32.5701	10.5722	16.93	8.27148	5.15827	5.68157	5.53011	4.19666	4.76514	5.57583	4.90733	5.32764	6.60153	6.64145	5.58125
ASHGA5P000392	2.28812e-05	0.00876847	2.61937	up	noncoding	chr3:169303700-169322700+	chr3:169303700-169322700	LincRNAs identified by Khalil et al	19000	chr3	+	167821006	167840006		AGTAAGTTTCCCAAACTTGTGTGATCATAGGCAAATTTAACTTAAGTGCTGTCCCAGGGA	intergenic							5	18.0351	17.9936	7.14597	10.8114	11.3816	13.3546	18.333	10.898	24.4589	21.6835	12.7959	12.0031	5	5	5	2.34794	3.77433	4.12388	3.17249	3.37956	3.22276	3.29142	4.27569	3.64964	4.29591	4.20636
ASHGA5P038052	0.0256275	0.14085	2.60455	up	noncoding	TCONS_00024285	XLOC_011677	LincRNAs identified by Cabili et al	5246	chr16	+	24715880	24721546		ACTCGGCTATTCCACTTCGATGATTCTCTGTCACAGGTGTCTTAAATACATGAACAAAGG	intergenic							16.5796	57.6511	30.0332	23.4672	15.5834	102.656	24.0758	25.2357	53.9282	260.92	28.851	44.5089	31.204	8.37251	8.97846	17.3969	4.591	5.39902	4.85823	4.85362	3.8887	6.43265	4.1579	4.72842	5.89466	7.67019	4.59338
ASHGA5P049181	0.000296207	0.0206886	2.6006	up	noncoding	TCONS_00023672	XLOC_011471	LincRNAs identified by Cabili et al	229	chr15	-	48279855	48296275		ACATTCTTCACTGAAGAGATCTCTAGCTGCCAAAACACCCTTTCATGCGTGAAATACCGG	intergenic							10.7967	38.4207	25.401	13.237	18.177	19.6148	27.2296	30.7703	33.1776	30.0628	39.4378	31.1757	16.6573	5	12.8528	6.91222	3.89133	4.83213	4.61971	4.03444	4.10399	4.04626	4.33882	5.01855	5.19264	4.59852	5.01961
ASHGA5P054539	0.00374018	0.0573573	2.59889	up	noncoding	ENST00000440198	RP11-76P2.3	GENCODE	557	chr10	-	96042917	96046828		CTTCTAGAAGGTACATACATGATTGACTCACTCTCACTTTGAAATGAAGCTATTTACTTC	intronic antisense	NM_001165979	PLCE1	1-phosphatidylinositol 4,5-bisphosphate phosphodiesterase epsilon-1 isoform 2	+	95848829	96088148	9.83198	62.1415	26.2871	28.4987	27.3791	60.2363	41.0924	35.3708	29.227	200.651	96.1133	46.2209	35.8095	16.4076	19.185	12.387	3.744	5.51402	4.66542	5.1342	4.66503	5.67462	4.93914	5.23724	5.02184	7.30311	6.25504
ASHGA5P054539	0.00374018	0.0573573	2.59889	up	noncoding	ENST00000440198	RP11-76P2.3	GENCODE	557	chr10	-	96042917	96046828		CTTCTAGAAGGTACATACATGATTGACTCACTCTCACTTTGAAATGAAGCTATTTACTTC	intronic antisense	NM_016341	PLCE1	1-phosphatidylinositol 4,5-bisphosphate phosphodiesterase epsilon-1 isoform 1	+	95753745	96088148	9.83198	62.1415	26.2871	28.4987	27.3791	60.2363	41.0924	35.3708	29.227	200.651	96.1133	46.2209	35.8095	16.4076	19.185	12.387	3.744	5.51402	4.66542	5.1342	4.66503	5.67462	4.93914	5.23724	5.02184	7.30311	6.25504
ASHGA5P034691	0.0029272	0.0517571	2.59134	up	noncoding	uc002pho.1	AX747088	UCSC_knowngene	2503	chr19	+	48285436	48287939		AATGGAATTGCCTAATTCCAAAGCTGCATCAGCTGAATGCATTGTGGACTGTTGCTGTTG	exon sense-overlapping	NM_003009	SEPW1	selenoprotein W	+	48281841	48287943	9.42428	21.5879	16.88	18.1614	7.33008	21.4555	25.4324	17.637	10.7244	23.2021	34.7038	42.2365	30.3302	5	5	9.2687	3.67758	4.02562	4.03627	4.48912	2.83798	4.17624	4.24076	4.22279	3.62804	4.22354	4.83844
ASHGA5P039050	0.0127611	0.0987918	2.58461	up	noncoding	ENST00000507770	RASA2-IT1	GENCODE	612	chr3	+	141243974	141244963		CAGTGAGGAAATGAAGTACTAACTTTAAATGATTTGTTGGGACGTTTGTTTCTTGTTGAC	intron sense-overlapping	NM_006506	RASA2	ras GTPase-activating protein 2	+	141205925	141331197	5	23.2779	55.3944	12.3808	27.7519	38.6312	34.074	46.7905	10.7865	25.6776	26.402	27.213	34.7117	5	11.6453	29.5805	2.34794	4.13765	5.73038	3.94372	4.68274	5.05984	4.66531	5.64322	3.63641	4.36495	4.47683
ASHGA5P040598	0.0314009	0.157016	2.58451	up	noncoding	ENST00000507948	CTD-2154H6.1	GENCODE	555	chr5	-	102744641	102748212		CTATCTGGATAGATAATTGGATGTTATTGCTCATCCCTCATTTTCTAGAATGAGTGTTCT	intergenic							58.2434	377.509	196.984	57.1654	149.333	323.745	209.841	248.981	805.58	1041.53	873.035	251.167	243.958	69.0413	137.932	89.2848	6.54084	8.09282	7.59733	6.12447	6.9645	8.03496	7.22232	8.19769	9.75503	9.64224	9.41165
ASHGA5P041821	0.000876147	0.0324516	2.5832	up	noncoding	ENST00000444731	RP11-552E20.1	GENCODE	539	chr6	-	40239304	40243976		AGGCTGTGTCTCCCTCCTCAGACTGAAGGATCTTTGTGATCAGATGCTGTGTCTATATCC	intergenic							5717.87	35924.7	31167.3	8832.11	29214.7	29114.5	42557.7	33895.5	43312.1	55125.9	42678.8	26585.2	30380.3	11546.1	11865.8	11758.7	12.9804	14.8022	15.1217	13.2652	14.5202	14.6373	14.8171	15.426	15.2484	15.4454	15.1987
ASHGA5P031858	0.00353303	0.0558517	2.58207	up	noncoding	uc002esn.1	AK021876	UCSC_knowngene	1857	chr16	+	67295830	67297687		ATTTGGCAGGCACTGGGAAGCATTTCAGGGGATTACCACTAGATGATGAAAAGGTGCTAA	intron sense-overlapping	NM_004594	SLC9A5	sodium/hydrogen exchanger 5 precursor	+	67282854	67306094	5.85906	19.604	23.1918	5	17.3185	17.7336	11.6733	14.0739	14.7602	13.0055	9.58643	33.98	24.2174	5	5	5	2.85168	3.89304	4.48139	2.35808	4.03725	3.89045	3.09026	3.8926	4.05846	3.40927	3.14243
ASHGA5P036158	0.00209726	0.0448815	2.57616	up	noncoding	uc002tte.3	BX648270	UCSC_knowngene	4566	chr2	+	132442469	132457442		TAGAAGCAGACGTCTACTCACTGTCATTCTTTTGTCTTTTGGAGAATAAAGTTAGCTATT	intergenic							9.06177	27.468	11.037	23.3886	26.4897	34.2898	19.436	30.2869	43.9502	32.9179	82.3083	30.9368	15.9822	8.53863	7.7561	8.94725	3.60726	4.36398	3.41671	4.84871	4.61758	4.88553	3.84303	4.99197	5.60385	4.72747	6.04772
ASHGA5P046869	0.00280286	0.050637	2.57379	up	noncoding	uc001jgx.1	AX747901	UCSC_knowngene	1818	chr10	-	49717903	49719721		AAGTATCCAGAATGGACTGTCTGGAAAGCGTTCTGTTAGTACTTCTTGACTGTGGGACTA	intron sense-overlapping	NM_001256024	ARHGAP22	rho GTPase-activating protein 22 isoform 1	-	49654067	49813176	5	18.9622	38.3447	21.8523	8.88895	10.993	24.8253	17.1144	21.0571	9.84387	9.04179	15.0182	11.5655	5	6.38293	5.77589	2.34794	3.84676	5.20209	4.75471	3.09882	3.16829	4.20709	4.17661	4.55476	2.9999	3.07218
ASHGA5P046869	0.00280286	0.050637	2.57379	up	noncoding	uc001jgx.1	AX747901	UCSC_knowngene	1818	chr10	-	49717903	49719721		AAGTATCCAGAATGGACTGTCTGGAAAGCGTTCTGTTAGTACTTCTTGACTGTGGGACTA	intron sense-overlapping	NM_001256025	ARHGAP22	rho GTPase-activating protein 22 isoform 2	-	49654067	49860561	5	18.9622	38.3447	21.8523	8.88895	10.993	24.8253	17.1144	21.0571	9.84387	9.04179	15.0182	11.5655	5	6.38293	5.77589	2.34794	3.84676	5.20209	4.75471	3.09882	3.16829	4.20709	4.17661	4.55476	2.9999	3.07218
ASHGA5P046869	0.00280286	0.050637	2.57379	up	noncoding	uc001jgx.1	AX747901	UCSC_knowngene	1818	chr10	-	49717903	49719721		AAGTATCCAGAATGGACTGTCTGGAAAGCGTTCTGTTAGTACTTCTTGACTGTGGGACTA	intron sense-overlapping	NM_021226	ARHGAP22	rho GTPase-activating protein 22 isoform 3	-	49654067	49813176	5	18.9622	38.3447	21.8523	8.88895	10.993	24.8253	17.1144	21.0571	9.84387	9.04179	15.0182	11.5655	5	6.38293	5.77589	2.34794	3.84676	5.20209	4.75471	3.09882	3.16829	4.20709	4.17661	4.55476	2.9999	3.07218
ASHGA5P032794	0.0107405	0.0898343	2.57354	up	noncoding	ENST00000574727	ALOX12P2	GENCODE	4326	chr17	+	6757179	6805511		TGTAATACTGTGGTTCTTATGGGAAGAAATTAAACAGGTAATTGGAGAGGCTGAACTGAA	intronic antisense	ENST00000575889	MIR497HG	mir-497-195 cluster host gene (non-protein coding) [Source:HGNC Symbol;Acc:39523]	-	6780106	6915636	12.3996	68.695	120.358	40.2544	38.8878	145.659	165.822	40.6428	30.7745	38.8881	85.1845	38.0784	85.5138	9.90207	28.0285	37.8825	4.11804	5.65446	6.87168	5.62295	5.13636	6.92018	6.89561	5.43644	5.09	4.97329	6.09433
ASHGA5P026007	0.0317141	0.158031	2.57308	up	noncoding	NR_052852	MARCKSL1	RefSeq	1337	chr1	-	32799429	32801840		CGGAGCGGAGGAGAATGGCCACGTGAAAAGCAATGGAGACTTATCCCCCAAGGGTGAAGG	exon sense-overlapping	NM_023009	MARCKSL1	MARCKS-related protein	-	32799429	32801840	169.495	1253.08	1491.71	513.804	5000.55	1142.09	3678.68	554.931	263.609	584.72	2403.59	2043.14	738.586	377.82	258.401	674.399	8.1211	9.8539	10.6119	9.23912	11.8242	9.82374	11.1669	9.41357	8.15858	8.78946	10.8836
ASHGA5P049805	0.013355	0.100707	2.56163	up	noncoding	ENST00000580942	RP11-214C8.2	GENCODE	2926	chr17	-	62073430	62077259		CCCAATAGAATACTATTCAACCATGGATAATGTGGGAATAGAATATCTCTGTTGATGTGA	natural antisense	NM_001164257	C17orf72	uncharacterized protein C17orf72 isoform 2	+	62075710	62081644	6.16342	37.7296	25.1888	27.2641	11.9662	28.8596	39.4748	28.3342	9.80366	5	7.4263	28.0796	7.44494	5.92852	5	6.65807	2.94123	4.80908	4.60702	5.07368	3.53409	4.6267	4.88348	4.89496	3.50242	2.32289	2.82768
ASHGA5P049805	0.013355	0.100707	2.56163	up	noncoding	ENST00000580942	RP11-214C8.2	GENCODE	2926	chr17	-	62073430	62077259		CCCAATAGAATACTATTCAACCATGGATAATGTGGGAATAGAATATCTCTGTTGATGTGA	natural antisense	NM_001191029	C17orf72	uncharacterized protein C17orf72 isoform 1	+	62075710	62081644	6.16342	37.7296	25.1888	27.2641	11.9662	28.8596	39.4748	28.3342	9.80366	5	7.4263	28.0796	7.44494	5.92852	5	6.65807	2.94123	4.80908	4.60702	5.07368	3.53409	4.6267	4.88348	4.89496	3.50242	2.32289	2.82768
ASHGA5P049805	0.013355	0.100707	2.56163	up	noncoding	ENST00000580942	RP11-214C8.2	GENCODE	2926	chr17	-	62073430	62077259		CCCAATAGAATACTATTCAACCATGGATAATGTGGGAATAGAATATCTCTGTTGATGTGA	natural antisense	NM_001191030	C17orf72	uncharacterized protein C17orf72 isoform 3	+	62075710	62081644	6.16342	37.7296	25.1888	27.2641	11.9662	28.8596	39.4748	28.3342	9.80366	5	7.4263	28.0796	7.44494	5.92852	5	6.65807	2.94123	4.80908	4.60702	5.07368	3.53409	4.6267	4.88348	4.89496	3.50242	2.32289	2.82768
ASHGA5P049805	0.013355	0.100707	2.56163	up	noncoding	ENST00000580942	RP11-214C8.2	GENCODE	2926	chr17	-	62073430	62077259		CCCAATAGAATACTATTCAACCATGGATAATGTGGGAATAGAATATCTCTGTTGATGTGA	natural antisense	NM_001191031	C17orf72	uncharacterized protein C17orf72 isoform 4	+	62075710	62081644	6.16342	37.7296	25.1888	27.2641	11.9662	28.8596	39.4748	28.3342	9.80366	5	7.4263	28.0796	7.44494	5.92852	5	6.65807	2.94123	4.80908	4.60702	5.07368	3.53409	4.6267	4.88348	4.89496	3.50242	2.32289	2.82768
ASHGA5P044072	0.000168618	0.0172618	2.56027	up	noncoding	ENST00000520570	RP11-134O21.1	GENCODE	582	chr8	-	2558973	2585957		GCATTTTGCCCGTTTGTCTGTCATTGTTAATTCATTAAGTGGATATAGCAGTGATCTAAT	intergenic							5	36.5554	25.2247	13.9652	13.3418	25.292	30.2589	28.1474	32.7841	27.8611	30.1537	28.2076	15.9706	9.03504	6.24406	14.8998	2.34794	4.76301	4.61	4.11334	3.68189	4.42794	4.49287	4.88499	5.17858	4.48519	4.65277
ASHGA5P040643	7.53361e-05	0.0125102	2.55204	up	noncoding	ENST00000513422	CTD-2308B18.1	GENCODE	638	chr5	-	123795604	123796242		TTCGAAGGTGAGTGGCCAACTTTCAGAATGACAGTGTTTTCTTCTGACCTCAAAGATGGG	intergenic							7.96976	23.6188	20.5279	13.1286	16.0083	14.4904	18.6809	28.7131	19.5017	13.9382	19.416	27.8368	10.9144	5	6.45891	5	3.388	4.15953	4.30996	4.0239	3.92986	3.59425	3.78658	4.91417	4.44335	3.50751	4.06295
ASHGA5P041095	0.00174903	0.0416354	2.55128	up	noncoding	ENST00000512349	CTD-2313F11.2	GENCODE	591	chr5	+	54350255	54350968		TTATGAACACAGCCTTTGTCATTCCTGACCACAGCTTCAATGTGGAGAGGAAACCTCTCT	intergenic							8.75601	38.4744	36.5933	10.8137	11.2262	18.504	26.5586	33.2936	34.2959	21.6409	39.675	29.2536	21.0227	6.85356	11.7607	5	3.54707	4.83534	5.13393	3.75202	3.43902	3.95677	4.30237	5.14178	5.24251	4.12207	5.02829
ASHGA5P031724	0.00108464	0.0354322	2.54085	up	noncoding	TCONS_00006498	XLOC_003100	LincRNAs identified by Cabili et al	6440	chr3	-	42716783	42724788		GCCTACCAGGCATTCAAGTAGAACATGTGTATGTGGCTCATTCATTCATCAAGAACCTGT	intergenic							5.54286	22.495	23.5764	6.55374	7.29511	12.7429	18.8115	23.0846	24.522	23.6424	26.0555	24.4001	12.1449	5	7.25651	5.57697	2.7655	4.08731	4.50484	3.05325	2.83183	3.3937	3.79856	4.60108	4.77489	4.24829	4.45812
ASHGA5P017140	0.000560223	0.0265799	2.53422	up	noncoding	ENST00000438095	AC009948.3	GENCODE	436	chr2	+	179404842	179447390		CTGAATTGAGATGCTGGAGGACCCGGTTTATCTGAAGGAATAAGGAAGAAGAGTGAATAT	natural antisense	NM_001256850	TTN	titin isoform 1	-	179390716	179672150	5	20.363	15.2171	5	11.0579	14.2024	21.2956	20.1018	12.7281	13.8806	22.6794	30.3253	8.42617	5	5.56016	5	2.34794	3.94444	3.88603	2.35808	3.41471	3.56284	3.97968	4.40909	3.86294	3.5014	4.26985
ASHGA5P017140	0.000560223	0.0265799	2.53422	up	noncoding	ENST00000438095	AC009948.3	GENCODE	436	chr2	+	179404842	179447390		CTGAATTGAGATGCTGGAGGACCCGGTTTATCTGAAGGAATAAGGAAGAAGAGTGAATAT	natural antisense	NM_001267550	TTN	titin isoform IC	-	179390716	179672150	5	20.363	15.2171	5	11.0579	14.2024	21.2956	20.1018	12.7281	13.8806	22.6794	30.3253	8.42617	5	5.56016	5	2.34794	3.94444	3.88603	2.35808	3.41471	3.56284	3.97968	4.40909	3.86294	3.5014	4.26985
ASHGA5P017140	0.000560223	0.0265799	2.53422	up	noncoding	ENST00000438095	AC009948.3	GENCODE	436	chr2	+	179404842	179447390		CTGAATTGAGATGCTGGAGGACCCGGTTTATCTGAAGGAATAAGGAAGAAGAGTGAATAT	natural antisense	NM_003319	TTN	titin isoform N2-B	-	179390717	179672150	5	20.363	15.2171	5	11.0579	14.2024	21.2956	20.1018	12.7281	13.8806	22.6794	30.3253	8.42617	5	5.56016	5	2.34794	3.94444	3.88603	2.35808	3.41471	3.56284	3.97968	4.40909	3.86294	3.5014	4.26985
ASHGA5P017140	0.000560223	0.0265799	2.53422	up	noncoding	ENST00000438095	AC009948.3	GENCODE	436	chr2	+	179404842	179447390		CTGAATTGAGATGCTGGAGGACCCGGTTTATCTGAAGGAATAAGGAAGAAGAGTGAATAT	natural antisense	NM_133378	TTN	titin isoform N2-A	-	179390717	179672150	5	20.363	15.2171	5	11.0579	14.2024	21.2956	20.1018	12.7281	13.8806	22.6794	30.3253	8.42617	5	5.56016	5	2.34794	3.94444	3.88603	2.35808	3.41471	3.56284	3.97968	4.40909	3.86294	3.5014	4.26985
ASHGA5P017140	0.000560223	0.0265799	2.53422	up	noncoding	ENST00000438095	AC009948.3	GENCODE	436	chr2	+	179404842	179447390		CTGAATTGAGATGCTGGAGGACCCGGTTTATCTGAAGGAATAAGGAAGAAGAGTGAATAT	natural antisense	NM_133432	TTN	titin isoform novex-1	-	179390717	179672150	5	20.363	15.2171	5	11.0579	14.2024	21.2956	20.1018	12.7281	13.8806	22.6794	30.3253	8.42617	5	5.56016	5	2.34794	3.94444	3.88603	2.35808	3.41471	3.56284	3.97968	4.40909	3.86294	3.5014	4.26985
ASHGA5P017140	0.000560223	0.0265799	2.53422	up	noncoding	ENST00000438095	AC009948.3	GENCODE	436	chr2	+	179404842	179447390		CTGAATTGAGATGCTGGAGGACCCGGTTTATCTGAAGGAATAAGGAAGAAGAGTGAATAT	natural antisense	NM_133437	TTN	titin isoform novex-2	-	179390717	179672150	5	20.363	15.2171	5	11.0579	14.2024	21.2956	20.1018	12.7281	13.8806	22.6794	30.3253	8.42617	5	5.56016	5	2.34794	3.94444	3.88603	2.35808	3.41471	3.56284	3.97968	4.40909	3.86294	3.5014	4.26985
ASHGA5P049518	0.0356268	0.167517	2.5248	up	noncoding	NR_027164	C17orf76-AS1	RefSeq	1072	chr17	+	16342300	16345340	ENST00000460249, ENST00000472367, ENST00000478103, ENST00000480811, ENST00000483140, ENST00000484836, ENST00000497774, ENST00000578757, NR_027160, NR_027161, NR_027162, NR_027163, NR_027167, NR_027168, NR_027169, NR_045026	TTACTCCCTCTTTAAGATTGCGTACCCACTGCAGAGTGCTGAAGACGGGGTAGCCACGAG	natural antisense	NM_001113567	FAM211A	leucine-rich repeat-containing protein FAM211A isoform 1	-	16345318	16395505	228.859	2001.86	1916.25	434.615	1366.19	1902.64	4026.74	1238	388.377	4245.91	658.279	3874.97	1484.94	325.108	482.889	992.507	8.55012	10.5682	10.9778	9.01147	9.98394	10.5756	11.2929	10.6452	8.70406	11.6844	8.99163
ASHGA5P049518	0.0356268	0.167517	2.5248	up	noncoding	NR_027164	C17orf76-AS1	RefSeq	1072	chr17	+	16342300	16345340	ENST00000460249, ENST00000472367, ENST00000478103, ENST00000480811, ENST00000483140, ENST00000484836, ENST00000497774, ENST00000578757, NR_027160, NR_027161, NR_027162, NR_027163, NR_027167, NR_027168, NR_027169, NR_045026	TTACTCCCTCTTTAAGATTGCGTACCCACTGCAGAGTGCTGAAGACGGGGTAGCCACGAG	natural antisense	NM_207387	FAM211A	leucine-rich repeat-containing protein FAM211A isoform 2	-	16345318	16395505	228.859	2001.86	1916.25	434.615	1366.19	1902.64	4026.74	1238	388.377	4245.91	658.279	3874.97	1484.94	325.108	482.889	992.507	8.55012	10.5682	10.9778	9.01147	9.98394	10.5756	11.2929	10.6452	8.70406	11.6844	8.99163
ASHGA5P023041	0.00158916	0.0403733	2.52403	up	noncoding	ENST00000568403	CTD-2014E2.5	pseudogene	827	chr16	-	31574402	31576104		GCTAAACTATAATCAGAGTCCAGCTCAGATGGGGGAACTCTAGGAAGAGAGAAATCCATT								5.5758	37.5747	22.9147	22.8197	41.5202	13.8235	20.913	11.3815	12.4247	25.9435	50.0365	33.6008	22.077	5.21032	8.8699	13.1223	2.77546	4.80316	4.46454	4.81417	5.23515	3.52178	3.95314	3.56673	3.83015	4.37973	5.34667
ASHGA5P017850	0.00239249	0.0473437	2.52144	up	noncoding	ENST00000446372	SFTA1P	GENCODE	873	chr10	-	10826401	10836877		TGCAAATAAGGACAGGGACATACTAGGTAGGAGAAGGCAGTTACCCAGCAAGGGCCCCAC	intergenic							5	18.0036	22.2418	14.7006	16.9861	15.1103	12.1841	16.7388	15.0718	30.2905	63.7674	20.8306	8.4945	5.15417	11.1392	5.19858	2.34794	3.77117	4.4209	4.19182	4.00933	3.65382	3.14637	4.14533	4.08987	4.60892	5.68469
ASHGA5P029700	0.00538257	0.0668694	2.51751	up	noncoding	TCONS_00007688	XLOC_003808	LincRNAs identified by Cabili et al	9047	chr4	+	185427281	185436808		AACTGTCACGTAAGTGTTCGATGGCATCTCTTTTTGGTGTGTGGAGCAGCTTAGAGACAA	intergenic							5	25.6915	26.8689	16.1076	5.6061	8.77716	16.93	28.1593	24.3622	13.9068	25.3683	20.6328	14.3813	5.48004	5	9.63713	2.34794	4.26736	4.69741	4.32825	2.51643	2.79254	3.63937	4.88599	4.76676	3.50491	4.42395
ASHGA5P043077	1.63671e-05	0.00823747	2.51675	up	noncoding	TCONS_00019736	XLOC_009528	LincRNAs identified by Cabili et al	467	chr11	-	95347988	95421027		AGGCTCTTGTAGAGAAGGAAGAGACATCATTCTGACCCTGAAGTTTTATCACTTTCCAAG	intergenic							10.3689	27.5883	17.4956	13.4297	16.0959	25.0866	25.739	19.0015	19.5932	23.0257	20.2784	22.0245	18.6342	6.43157	5	5.52956	3.82987	4.37038	4.08645	4.0579	3.9384	4.41721	4.25775	4.32698	4.44936	4.21303	4.11946
ASHGA5P019563	0.0471479	0.196518	2.51521	up	noncoding	ENST00000492250	C17orf76-AS1	GENCODE	565	chr17	+	16342351	16344816		TTCCCGTTGTTATGGAGATTGCGTACCCACTGCAGAGTGCTGAAGACGGGGTAGCCACGA	intergenic							106.088	1040.2	1104.4	286.681	741.808	1023.73	2249.51	677.598	156.534	2192.38	315.658	2205.11	777.494	168.339	276.762	587.134	7.42897	9.57132	10.1638	8.41554	9.1509	9.67746	10.4641	9.73305	7.40333	10.7221	7.94232
ASHGA5P045814	0.0131192	0.0999505	2.51227	up	noncoding	ENST00000563268	RP11-367F23.2	GENCODE	1395	chr9	+	93759335	93764153		CTGTAGGGGATTTTCCATTTAACATATTGTGATTGTGCAGTAACATTAGTCTTTGCCATT	intergenic							11.7773	15.3857	16.3325	10.2839	5	13.859	17.9019	16.6918	25.1005	42.8228	27.73	32.4731	24.1512	5	5	5	4.033	3.54598	3.99033	3.68262	2.3288	3.5263	3.71881	4.14208	4.80408	5.11525	4.54064
ASHGA5P033225	0.000847902	0.0318795	2.50449	up	noncoding	ENST00000514358	AC091062.2	GENCODE	690	chr17	+	48944508	48987098		ATCAGGCTTTATGGAGAGACTGGAAATGAAGTGGAGGTTTTCCTTGCTCATGAAACCTGG	intronic antisense	NM_001243877	TOB1	protein Tob1 isoform 1	-	48939586	48945339	11.2137	44.3713	52.4597	13.3885	22.9015	25.8122	23.9347	32.7495	33.9942	32.8265	62.1321	32.8146	24.6925	9.58316	13.2156	6.58829	3.95121	5.03009	5.6475	4.05475	4.41978	4.45812	4.14882	5.11731	5.22855	4.72321	5.64925
ASHGA5P047944	0.000515897	0.0253209	2.50163	up	noncoding	ENST00000532065	RP11-231N3.1	GENCODE	684	chr11	-	13942996	13946410		TTTGACACCTCATTGCACTGATTAATGGTCATTCAAATTGATCACCTGGCATAGCTCACT	intergenic							5.10186	23.4244	17.7224	27.0647	11.6825	26.0792	16.5378	20.9224	27.0507	38.2681	24.381	19.6761	9.37143	6.9986	9.68506	6.00302	2.63469	4.14602	4.10353	5.06084	3.49764	4.47404	3.60693	4.46406	4.91383	4.95068	4.36988
ASHGA5P043024	0.00190236	0.0433734	2.49704	up	noncoding	ENST00000433315	AC010132.10	GENCODE	561	chr7	-	42869270	42884037		TCTACCTTTAAAGAACAGAGTGGATGACTCTGATGCAGGTTGAACTGGACCCCATAAAGG	intergenic							9.22548	33.241	31.2631	13.2643	62.1968	13.5237	25.9014	30.5542	21.1452	17.4717	34.0895	26.7692	13.0258	5	8.39382	11.0619	3.64008	4.63222	4.91417	4.03767	5.78073	3.48635	4.26614	5.00673	4.56076	3.83031	4.81189
ASHGA5P054291	1.39218e-06	0.00290138	2.49504	up	noncoding	TCONS_00013713	XLOC_006364	LincRNAs identified by Cabili et al	856	chr7	-	19039115	19040901		CCTTTTCCAGTTTTCTTTCAGGTGAGAGTTCATGCTTGTGGGTTTGACTCAAAGACATCT	intergenic							9.45437	64.5579	52.7785	30.8395	28.6774	32.6303	51.4073	47.518	41.4727	46.9334	51.006	51.2775	33.0879	13.1879	15.1056	17.6426	3.68149	5.5681	5.65551	5.24082	4.72662	4.81138	5.25777	5.6646	5.52124	5.24677	5.37505
ASHGA5P025890	0.000932338	0.033335	2.4846	up	noncoding	NR_045673	CLIC5	RefSeq	5404	chr6	-	45866189	45905334		TTACATTCAGTTTCTTTATCTGGCAATAAGCTGCCTGTGGAAAGAAAGGCTTCTTCTTCC	exon sense-overlapping	NM_001114086	CLIC5	chloride intracellular channel protein 5 isoform a	-	45866189	46048085	5.2078	16.7204	14.4349	7.45284	28.2925	15.5813	15.1837	10.1272	17.1525	14.9651	47.1247	21.6382	7.94998	5	6.36045	5.10226	2.66684	3.66649	3.8107	3.23301	4.70816	3.69548	3.48993	3.40137	4.26915	3.60598	5.26544
ASHGA5P025890	0.000932338	0.033335	2.4846	up	noncoding	NR_045673	CLIC5	RefSeq	5404	chr6	-	45866189	45905334		TTACATTCAGTTTCTTTATCTGGCAATAAGCTGCCTGTGGAAAGAAAGGCTTCTTCTTCC	exon sense-overlapping	NM_001256023	CLIC5	chloride intracellular channel protein 5 isoform c	-	45879359	45983626	5.2078	16.7204	14.4349	7.45284	28.2925	15.5813	15.1837	10.1272	17.1525	14.9651	47.1247	21.6382	7.94998	5	6.36045	5.10226	2.66684	3.66649	3.8107	3.23301	4.70816	3.69548	3.48993	3.40137	4.26915	3.60598	5.26544
ASHGA5P025890	0.000932338	0.033335	2.4846	up	noncoding	NR_045673	CLIC5	RefSeq	5404	chr6	-	45866189	45905334		TTACATTCAGTTTCTTTATCTGGCAATAAGCTGCCTGTGGAAAGAAAGGCTTCTTCTTCC	exon sense-overlapping	NM_016929	CLIC5	chloride intracellular channel protein 5 isoform b	-	45866189	45983626	5.2078	16.7204	14.4349	7.45284	28.2925	15.5813	15.1837	10.1272	17.1525	14.9651	47.1247	21.6382	7.94998	5	6.36045	5.10226	2.66684	3.66649	3.8107	3.23301	4.70816	3.69548	3.48993	3.40137	4.26915	3.60598	5.26544
ASHGA5P021148	0.00315067	0.0528437	2.47898	up	noncoding	ENST00000526379	FOLH1B	GENCODE	1886	chr11	+	89372397	89431885	NM_001193473	AGGAAATAAGAATACGCTTATAGGCATGGAATTGCAGAGGCTGTTGGTCTTCCAAGTATT	exon sense-overlapping	NM_153696	FOLH1B	putative N-acetylated-alpha-linked acidic dipeptidase	+	89392464	89431886	28.8327	102.958	86.5963	46.0828	178.227	75.882	68.4691	101.807	64.2941	65.6707	343.011	91.5346	81.5777	19.6741	28.9081	37.167	5.46466	6.21903	6.37911	5.81608	7.2028	6.00725	5.66293	6.82053	6.14466	5.7137	8.05596
ASHGA5P033193	0.00642707	0.0720007	2.47646	up	noncoding	NR_034161	FLJ40194	RefSeq	722	chr17	+	47325604	47336027		CAACTCTAGTCACTGTGGTGATGCAGAGATAATACGGCTGATAAACCCCTTATTTTTCTC	intergenic							6.32779	14.6314	9.7229	12.009	5.84422	23.9452	16.8346	6.68408	19.6325	48.5206	30.6421	16.5953	9.04956	5	5	5	2.98769	3.47148	3.23645	3.89703	2.55648	4.34204	3.6309	2.82038	4.45254	5.29018	4.67431
ASHGA5P018111	0.0184365	0.117751	2.47321	up	noncoding	ENST00000449537	AC004540.5	GENCODE	727	chr7	+	26438232	26439183		TCACGCCGCGAGAAACCCAACACACAGCTATTCTGTCAGGCTGCCGAGAAAAGGCTGTTC	intergenic							28.8689	62.3774	63.847	106.941	292.043	57.5023	77.737	38.1082	50.1549	34.6338	40.031	42.7715	43.8732	10.659	26.4747	14.8457	5.46643	5.51864	5.94141	7.01393	7.87039	5.60865	5.84282	5.34797	5.7963	4.79896	5.03936
ASHGA5P018936	0.00798292	0.0793878	2.46922	up	noncoding	NR_030770	CCM2	RefSeq	1840	chr7	+	45039344	45116069		GGCTGGACAGCCTGGAATTGTCTCGCCATTTAAACGAGTATTCCTAAAAGGTGAAAAGAG	exon sense-overlapping	NM_001029835	CCM2	malcavernin isoform 1	+	45067232	45116069	5	35.5181	9.72018	7.58529	20.0234	32.4941	15.3882	9.54955	5	16.4222	14.2873	29.9473	5	5	5	5	2.34794	4.72382	3.23593	3.25614	4.23408	4.80518	3.50831	3.31835	2.35063	3.73721	3.66192
ASHGA5P018936	0.00798292	0.0793878	2.46922	up	noncoding	NR_030770	CCM2	RefSeq	1840	chr7	+	45039344	45116069		GGCTGGACAGCCTGGAATTGTCTCGCCATTTAAACGAGTATTCCTAAAAGGTGAAAAGAG	exon sense-overlapping	NM_001167934	CCM2	malcavernin isoform 3	+	45039786	45116069	5	35.5181	9.72018	7.58529	20.0234	32.4941	15.3882	9.54955	5	16.4222	14.2873	29.9473	5	5	5	5	2.34794	4.72382	3.23593	3.25614	4.23408	4.80518	3.50831	3.31835	2.35063	3.73721	3.66192
ASHGA5P018936	0.00798292	0.0793878	2.46922	up	noncoding	NR_030770	CCM2	RefSeq	1840	chr7	+	45039344	45116069		GGCTGGACAGCCTGGAATTGTCTCGCCATTTAAACGAGTATTCCTAAAAGGTGAAAAGAG	exon sense-overlapping	NM_001167935	CCM2	malcavernin isoform 4	+	45039786	45116069	5	35.5181	9.72018	7.58529	20.0234	32.4941	15.3882	9.54955	5	16.4222	14.2873	29.9473	5	5	5	5	2.34794	4.72382	3.23593	3.25614	4.23408	4.80518	3.50831	3.31835	2.35063	3.73721	3.66192
ASHGA5P018936	0.00798292	0.0793878	2.46922	up	noncoding	NR_030770	CCM2	RefSeq	1840	chr7	+	45039344	45116069		GGCTGGACAGCCTGGAATTGTCTCGCCATTTAAACGAGTATTCCTAAAAGGTGAAAAGAG	exon sense-overlapping	NM_031443	CCM2	malcavernin isoform 2	+	45039786	45116069	5	35.5181	9.72018	7.58529	20.0234	32.4941	15.3882	9.54955	5	16.4222	14.2873	29.9473	5	5	5	5	2.34794	4.72382	3.23593	3.25614	4.23408	4.80518	3.50831	3.31835	2.35063	3.73721	3.66192
ASHGA5P052552	0.0166405	0.112215	2.46369	up	noncoding	ENST00000505870	RP1-80B9.2	GENCODE	8217	chr6	+	2391779	2413825		CCCAGTCCAGGTCTGTGTCATATTGTTTTGCAAAAGCAAGAAAACTCATTCAGAGCTTGT	intergenic							5	18.6336	70.4457	5.06899	17.5772	18.356	10.5924	17.2182	13.6493	11.0494	18.353	7.9212	14.0826	5	5	8.30441	2.34794	3.81972	6.08649	2.70807	4.05846	3.94444	2.94493	4.18471	3.95443	3.1742	3.99323
ASHGA5P040562	0.00399323	0.0583907	2.46309	up	noncoding	ENST00000519336	RP11-61G23.1	GENCODE	561	chr5	-	89530742	89585888		AATTGGAAACAGAGAAAACGGCATCTTCTTTTCACTCATTCTGACTCAAAATGGGTGTAG	intergenic							9.02504	26.8674	22.7795	5.12162	16.1509	16.5703	26.9358	31.0892	27.7117	37.4788	37.2222	33.6933	20.6173	5	6.69619	11.8662	3.60186	4.33134	4.45708	2.72202	3.94317	3.78486	4.32365	5.03534	4.94678	4.92049	4.93625
ASHGA5P058240	0.00147578	0.0393679	2.46141	up	noncoding	TCONS_00028455	XLOC_013818	LincRNAs identified by Cabili et al	652	chr20	-	56739116	56747176		TCACAATGCCTGTTCTTTCACAGAGATGATGGTGCTGGAGAGATGGTTCATTTTGACCGA	intergenic							22.9169	84.8991	65.9546	26.49	42.0338	47.9792	63.9473	53.6867	69.4446	48.3496	103.732	95.5757	57.6972	7.89275	18.8821	33.7719	5.10877	5.94779	5.98815	5.02881	5.2508	5.36467	5.56738	5.85046	6.25787	5.28536	6.36102
ASHGA5P056485	0.000814232	0.0315665	2.45912	up	noncoding	TCONS_00004713	XLOC_001387	LincRNAs identified by Cabili et al	206	chr2	+	21319125	21319427		TCCAAACCAGGTAACTTCACAAGTTGTTAGAAACCATCCTTCAAAGATCTGCCTCTTTCC	intergenic							12.7657	25.7173	26.3852	10.1996	12.4046	29.4898	20.1936	24.7514	25.9701	34.4898	27.5758	28.4638	16.1977	5.282	5	8.72099	4.16741	4.26997	4.67092	3.67121	3.58673	4.65723	3.89862	4.70182	4.85503	4.79265	4.53347
ASHGA5P018317	0.0013249	0.0378783	2.4463	up	noncoding	ENST00000451884	AC068491.1	GENCODE	423	chr2	-	112005726	112123291		TGCTTCCTAAGGCTCTGCCGACTTCCAGTTCTGGAACAAGATGGTTAAACTCATTTTTCC	intergenic							63.958	294.054	179.216	154.275	296.893	287.307	495.641	234.134	113.264	104.986	511.131	277.979	147.918	46.0088	69.2601	103.195	6.68804	7.72532	7.45564	7.54242	7.89291	7.86672	8.40483	8.09956	6.94932	6.38376	8.62568
ASHGA5P045170	0.00631008	0.0716128	2.4372	up	noncoding	ENST00000446754	RP11-321L2.2	GENCODE	689	chr9	-	23894987	23898054		GGCATTAGAAATCCTGGCGTTTTGCTGATGTTCTGCTTCTTGATGTAGATGCTTATACTG	intergenic							26.1724	115.14	57.3522	21.662	29.9675	84.0711	40.6805	99.4514	94.0541	60.8912	72.4765	92.6581	56.2914	16.5674	12.6471	25.1022	5.3181	6.37989	5.78139	4.74177	4.79016	6.1568	4.92817	6.78343	6.69336	5.60625	5.86362
ASHGA5P027525	0.000240655	0.0190299	2.43711	up	noncoding	ENST00000549036	RP11-350G24.1	GENCODE	557	chr12	-	101432197	101432872		TTACTGAGATAGGAAAGTCATTGTGAAAGGCATGAGTCACTCTGTGGGGCTTTGTAGCTG	intronic antisense	NM_178826	ANO4	anoctamin-4	+	101188373	101522419	5	30.6739	27.9922	15.0288	18.6888	16.6254	19.5403	27.8826	27.1541	23.5493	35.886	35.6214	20.4209	8.45987	10.856	10.7852	2.34794	4.51987	4.75907	4.22665	4.14063	3.79025	3.84969	4.8729	4.92049	4.24305	4.8847
ASHGA5P023063	0.00247858	0.0481391	2.4351	up	noncoding	ENST00000568855	RP11-296I10.6	GENCODE	1210	chr16	-	70263706	70269272		GAAGGCCATGGTCATTAGAGCTTTTTTCTATACCAGTTGCCAAACTTGTCAGGACTGGCT	intergenic							5	21.4997	24.2048	13.6195	15.6421	45.4543	22.7191	15.2272	13.4784	44.4252	20.863	38.8763	11.4789	5	9.69547	16.9828	2.34794	4.02066	4.5436	4.07742	3.89405	5.28662	4.07303	4.00532	3.94018	5.1714	4.15637
ASHGA5P033015	0.00984563	0.0869845	2.43373	up	noncoding	ENST00000582557	SUZ12P1	GENCODE	1560	chr17	+	29061080	29097068		GCGTGATTTCCATAGCAGATGACAAGTTTATATTGATTATAACATGGTCTCGGTTGATAT	intergenic							21.959	270.466	125.537	228.908	329.144	308.278	214.75	178.367	59.3315	159.803	150.87	389.48	200.013	48.424	115.191	103.591	5.04794	7.60095	6.93196	8.10628	8.02601	7.96288	7.25443	7.66922	6.02841	6.97361	6.88462
ASHGA5P027404	0.000314236	0.0209302	2.42839	up	noncoding	CD247089		LincRNAs identified by Khalil et al	899	chr9	+	2276006	2288332		TGAAAATCCTTCTGAATGATGTTCCTGTGCTTTGTAAAAACGCATCTAGCATCCCACAGG	intergenic							10.56	47.0632	33.6659	15.839	23.425	21.9617	31.3209	29.1386	29.3753	40.2532	34.7683	38.6942	23.5409	5	11.0466	18.2464	3.85855	5.1156	5.019	4.30411	4.45473	4.21131	4.54376	4.93649	5.0276	5.0253	4.84126
ASHGA5P037691	0.0441912	0.189432	2.42792	up	noncoding	TCONS_00024385	XLOC_011712	LincRNAs identified by Cabili et al	386	chr16	+	49151036	49154982		TTAAGGTTCACGCTTTACTGCCCAAGAAGATGGACCAGAGATTTGAAGTTAAGCAGGCCT	intergenic							5	15.4476	5	5	5	18.9216	13.5764	8.34645	31.0889	76.2312	28.4957	10.8079	9.8095	5	5	5	2.34794	3.55133	2.32742	2.35808	2.3288	3.99377	3.31698	3.13975	5.10485	5.92391	4.57529
ASHGA5P046661	0.00714881	0.0757345	2.4247	up	noncoding	ENST00000441841	RP3-473B4.3	GENCODE	961	chrX	+	134083578	134087412		TAAGGAAGATTTGAAGATCAAAGACCTTCCTCTCTCTGGCTTCACATTTCTCATCACTAG	intergenic							310.952	1769.86	510.536	457.839	693.531	2749.94	1117.62	1015.94	1116.01	1925.59	598.052	1397.09	352.489	243.531	309.267	280.724	8.9896	10.3697	9.01147	9.07838	9.04383	11.1163	9.507	10.3557	10.2078	10.5348	8.85552
ASHGA5P035201	0.00366956	0.0567497	2.42425	up	noncoding	ENST00000430551	AC068535.4	GENCODE	1457	chr2	-	105104915	105126967		GAGGCTCCAGTGTGTTTAGATACAACAATTTCTATGAGAGGACACTTCATTAAAACATTT	intergenic							5	26.0857	23.0613	10.6666	8.30744	6.26526	11.6376	16.2461	15.995	27.8966	27.8194	14.9014	12.6281	5	5	9.1828	2.34794	4.28883	4.47316	3.7331	3.00866	2.40477	3.08555	4.09976	4.16858	4.48725	4.5439
ASHGA5P047272	4.4084e-05	0.010713	2.41711	up	noncoding	ENST00000434386	RP11-461K13.1	GENCODE	435	chr10	+	16320699	16331047		GAATTTGGTTGACTATCCACCTATAATTACCACATTGCCCATTACAGATTTTTGCTGCCT	intergenic							18.8775	67.8312	58.8876	66.8816	41.7344	39.6719	47.8211	45.5062	55.5215	60.969	62.7685	96.4423	34.0825	14.2377	15.9456	20.3737	4.80743	5.63652	5.81951	6.35426	5.24093	5.09928	5.16176	5.60306	5.93915	5.60851	5.66284
ASHGA5P052280	0.0336475	0.162899	2.41688	up	noncoding	ENST00000507549	GTF2H2B	GENCODE	719	chr5	+	69711222	69723517	NM_001042490, NM_001098728, NM_001515, NR_033417	GGCCGTCTGGCTAGCTAGGCGGCTGGGAGCGTTTTCGTGGCGGGGAACGGAGGTTGAATT	intergenic							9.33746	30.0438	30.6479	67.6507	45.8869	38.2648	76.9688	23.0769	5	35.2966	34.1733	26.2549	17.0239	5	17.1364	14.1522	3.6608	4.49336	4.88823	6.37154	5.36625	5.04378	5.82669	4.60048	2.35063	4.82943	4.81519
ASHGA5P020959	0.000461348	0.0242907	2.41202	up	noncoding	ENST00000522667	RP11-419K12.1	GENCODE	683	chr8	-	130691380	130695925		GACTTTTAGGTGTTGCCTCAGCTTCTCAAAGTTTCTGGTGTTTATGAAGATCCATAACAG	intergenic							22.8384	68.9258	66.7779	20.1254	29.973	43.5512	51.8996	50.7213	46.1008	47.6681	62.7826	69.4804	33.5174	8.6812	16.2525	15.0822	5.10389	5.65818	6.008	4.63951	4.79061	5.22545	5.27174	5.76347	5.67312	5.26676	5.66309
ASHGA5P032820	0.0040364	0.0584693	2.40986	up	noncoding	H70530		LincRNAs identified by Khalil et al	319	chr11	-	126062035	126062354		TCGTGGTAATTTCTGCATTCGACTTTTGTGGCCTATGTGGAGCCTGTTAGGTTTAAAAGC	intergenic							21.321	95.453	108.925	24.7815	29.352	45.473	96.0388	72.5998	87.0056	125.729	108.759	98.9089	85.381	17.3271	27.7464	27.6616	5.00349	6.10936	6.72605	4.92981	4.75848	5.28693	6.14247	6.30449	6.58502	6.63873	6.42714
ASHGA5P058252	0.0137192	0.102237	2.40917	up	noncoding	TCONS_00028603	XLOC_013639	LincRNAs identified by Cabili et al	311	chr20	-	4544974	4551385		CCTAGATCAGTTTCTCTTGGAAACTGGATCTGACTCCCATAAAGAAGCCCATGCTAACCT	intergenic							11.3335	72.7066	40.0543	16.7707	39.0524	77.2761	64.7661	58.7328	120.849	221.529	128.945	62.6845	53.6843	25.3401	24.2807	27.6634	3.97235	5.73204	5.26776	4.38265	5.14255	6.03129	5.58619	5.98512	7.0436	7.43409	6.66334
ASHGA5P032388	0.000544832	0.0260982	2.40609	up	noncoding	ENST00000581080	CTD-2267D19.2	GENCODE	1790	chr17	-	38497118	38499388		GGCTATGTGGGTTGTCCAAGATCACATTACTAATAATAAAGAGTAGAGCAGGTATTTGAA	intronic antisense	NM_000964	RARA	retinoic acid receptor alpha isoform 1	+	38465422	38513895	183.098	609.695	628.024	887.775	537.447	622.771	787.049	600.896	678.634	362.503	965.552	873.026	586.768	201.158	210.636	192.065	8.23334	8.79335	9.31041	10.008	8.70427	8.95963	9.02509	9.53829	9.51132	8.13095	9.54628
ASHGA5P032388	0.000544832	0.0260982	2.40609	up	noncoding	ENST00000581080	CTD-2267D19.2	GENCODE	1790	chr17	-	38497118	38499388		GGCTATGTGGGTTGTCCAAGATCACATTACTAATAATAAAGAGTAGAGCAGGTATTTGAA	intronic antisense	NM_001145301	RARA	retinoic acid receptor alpha isoform 1	+	38474472	38513895	183.098	609.695	628.024	887.775	537.447	622.771	787.049	600.896	678.634	362.503	965.552	873.026	586.768	201.158	210.636	192.065	8.23334	8.79335	9.31041	10.008	8.70427	8.95963	9.02509	9.53829	9.51132	8.13095	9.54628
ASHGA5P032388	0.000544832	0.0260982	2.40609	up	noncoding	ENST00000581080	CTD-2267D19.2	GENCODE	1790	chr17	-	38497118	38499388		GGCTATGTGGGTTGTCCAAGATCACATTACTAATAATAAAGAGTAGAGCAGGTATTTGAA	intronic antisense	NM_001145302	RARA	retinoic acid receptor alpha isoform 4	+	38474472	38513895	183.098	609.695	628.024	887.775	537.447	622.771	787.049	600.896	678.634	362.503	965.552	873.026	586.768	201.158	210.636	192.065	8.23334	8.79335	9.31041	10.008	8.70427	8.95963	9.02509	9.53829	9.51132	8.13095	9.54628
ASHGA5P032388	0.000544832	0.0260982	2.40609	up	noncoding	ENST00000581080	CTD-2267D19.2	GENCODE	1790	chr17	-	38497118	38499388		GGCTATGTGGGTTGTCCAAGATCACATTACTAATAATAAAGAGTAGAGCAGGTATTTGAA	natural antisense	NM_001024809	RARA	retinoic acid receptor alpha isoform 2	+	38498270	38513895	183.098	609.695	628.024	887.775	537.447	622.771	787.049	600.896	678.634	362.503	965.552	873.026	586.768	201.158	210.636	192.065	8.23334	8.79335	9.31041	10.008	8.70427	8.95963	9.02509	9.53829	9.51132	8.13095	9.54628
ASHGA5P023798	8.24479e-05	0.0128248	2.4054	up	noncoding	HMlincRNA457+	HMlincRNA457	LincRNAs identified by Khalil et al	9550	chr3	+	25863830	25873380		AATTTTCAGACTGTGCTTGGTGCATTGTTCTTCTCAAGTCTCTCAACGGTTCAGAGGAGG	intergenic							8.94276	60.2001	63.7998	23.6531	36.0348	44.142	40.7662	61.9031	51.6111	56.5306	64.0468	52.6052	35.5673	15.7399	16.9526	23.496	3.58371	5.46954	5.94074	4.86583	5.03101	5.24391	4.9303	6.06042	5.83471	5.50194	5.69361
ASHGA5P030892	0.00338243	0.0549563	2.40148	up	noncoding	ENST00000382313	CTD-2270P14.3	GENCODE	3523	chr16	-	2787091	2790805		AATGTCTAATCTGTATGTCATCGGAGTCAATAATGTGTTTTGCTATCGCTCTGGTTCCAG	intergenic							8.23725	25.8505	28.406	12.4078	10.7907	12.9296	27.5621	19.0963	25.5712	55.4267	42.2362	19.1067	18.1775	6.56909	5	12.0536	3.44376	4.27948	4.77963	3.94685	3.37609	3.41859	4.35532	4.33449	4.82984	5.47426	5.11535
ASHGA5P035237	0.00634691	0.0717355	2.4007	up	noncoding	ENST00000453478	AC068491.1	GENCODE	560	chr2	-	112101667	112252631	ENST00000409054, ENST00000409139, ENST00000409898, ENST00000432818, ENST00000443467, ENST00000444301, NR_015395, uc002the.2	GTCACCAGCATCTTTTCCAACCTTAATGAACTGTATCCTCAAAAGAACACTATCAGACTG	intergenic							54.5051	405.59	296.748	189.309	507.164	622.444	770.766	328.478	135.893	137.691	751.475	247.447	220.092	80.8764	128.398	163.097	6.43923	8.1969	8.21045	7.8385	8.62333	8.95775	8.9964	8.62333	7.20643	6.76297	9.18902
ASHGA5P016351	0.0105585	0.0893798	2.40064	up	noncoding	NR_038366	HOTAIRM1	RefSeq	1052	chr7	+	27135712	27139877		ATGAAAGATGAACTGGCGAGAGGACGAATCGCATCCAGGAGCTGCGCAGCCCTGGCCGCT	natural antisense	ENST00000222718	HOXA2	homeobox A2 [Source:HGNC Symbol;Acc:5103]	-	27139720	27142430	7.1754	38.5188	11.9575	10.2216	21.8274	9.51036	8.18	23.8828	11.417	25.04	19.0791	45.0859	5.8739	5	5	6.51864	3.19914	4.8373	3.5276	3.67444	4.35241	2.91952	2.58786	4.64735	3.71073	4.32747	4.03931
ASHGA5P021700	0.000185424	0.0176792	2.40059	up	noncoding	ENST00000538573	RP11-542B15.1	GENCODE	559	chr12	+	67913608	67942943		GCAGGCATCCATTTCTTCATGCGTTCTTCAGTTCATGTAGATTTTGTACCATAGAAAAAA	intergenic							6.5526	29.5145	18.2168	14.2157	18.7115	24.6034	18.5056	25.4992	14.6432	35.1906	26.8755	17.7194	13.8836	11.7658	5.51645	5	3.04178	4.46976	4.14226	4.14063	4.14245	4.38661	3.77021	4.74514	4.0489	4.8242	4.49859
ASHGA5P016883	0.00962221	0.0857489	2.40005	up	noncoding	ENST00000435367	RP11-475D12.2	GENCODE	500	chr10	+	87192618	87204685		TTTTCTTCAGTTAATGCTGAGACTGTTTGTCTGCCAGAGACACCCCATAGAGGATCCATC	intergenic							5.97115	37.6842	20.5034	6.749	6.87407	18.0698	15.2753	13.2411	34.9808	34.0623	35.4851	12.8671	18.2396	5.87282	5	9.33763	2.88055	4.80725	4.30823	3.08962	2.74903	3.91858	3.49887	3.80315	5.27174	4.77472	4.86952
ASHGA5P035848	0.00335954	0.0548608	2.39927	up	noncoding	ENST00000435331	AC138655.4	GENCODE	434	chr2	+	47754675	47756303		AGTTTGGGTTTCCAGTTGAGGATCTGCCTTTTTCCTGGATGACCAAACCTAGAATGTGAC	intronic antisense	NM_022055	KCNK12	potassium channel subfamily K member 12	-	47747914	47797470	10.6361	52.7263	31.6192	15.5338	17.0253	24.0885	25.3257	33.8937	40.1142	60.8958	40.8324	26.3674	23.4133	5	11.1075	20.4848	3.86922	5.27721	4.93094	4.27671	4.01318	4.35128	4.23496	5.16958	5.47227	5.60637	5.06822
ASHGA5P027500	0.00388159	0.0580694	2.39771	up	noncoding	ENST00000548194	RP11-167N24.4	GENCODE	340	chr12	-	95782374	95799280		GATATGAAGTGAACTGCCAAGGATGTTCAGAAGCATCTGAGATCAGTGTTCAGTTTCATC	intergenic							5	38.5888	29.684	9.81714	11.7904	10.4169	24.2667	30.1812	15.0107	24.4936	22.1935	37.9223	8.67909	6.2013	5.00836	13.5374	2.34794	4.83903	4.84252	3.61863	3.51236	3.07662	4.16951	4.98522	4.0835	4.29829	4.23739
ASHGA5P022256	0.000369562	0.0222342	2.3973	up	noncoding	ENST00000555996	RP11-300J18.3	GENCODE	459	chr14	+	88490934	88545593	ENST00000553496	AGTGTTTTCTGGGATCACTCTAAGCTCCAGTGTCAAGGAGTCAAGTCCTTCAGGAATTCT	intergenic							5	20.1101	16.9619	8.4056	5	9.76133	18.4504	14.5444	9.93397	21.4234	19.7454	16.8969	7.82947	5	5	5	2.34794	3.92907	4.0431	3.4041	2.3288	2.96329	3.76604	3.9369	3.51936	4.10816	4.08608
ASHGA5P040994	0.000400021	0.0228871	2.39662	up	noncoding	ENST00000505877	RP11-308B16.1	GENCODE	1319	chr5	+	12574968	12655799		CTAGCACAATTTCATTTGCAGGCACCTAACCTTCTGTGATAGTATTGTCTTATATTGTTA	intergenic							7.75934	23.9476	23.5283	14.4447	15.2641	24.5465	24.2485	24.455	30.6383	30.7113	33.8193	26.2893	20.4636	5	16.6593	7.86758	3.34037	4.17751	4.50189	4.16712	3.86178	4.38174	4.16807	4.68332	5.08399	4.63099	4.80197
ASHGA5P046462	0.0408738	0.180958	2.39618	up	noncoding	NR_029379	PHKA2-AS1	RefSeq	1332	chrX	+	18908413	18913093		CCAGAAATGCTGAGTCTCAGGTGAAGAAAAAGGCTGATGCCAATAAATGCTGGAAAGACA	natural antisense	NM_000292	PHKA2	phosphorylase b kinase regulatory subunit alpha, liver isoform	-	18910415	19002480	47.0831	89.9585	75.926	36.4934	72.3041	103.392	59.1522	48.4877	77.3304	60.5948	89.8679	32.4478	52.1128	5	58.841	13.8029	6.21374	6.0275	6.19045	5.48332	5.97978	6.44266	5.4568	5.69405	6.41071	5.5981	6.16279
ASHGA5P056916	0.0138655	0.102789	2.39299	up	noncoding	TCONS_00010526	XLOC_005046	LincRNAs identified by Cabili et al	452	chr5	-	146556613	146559486		CACTAAGGAGAGGTGCAGTCTGTGTCCCCGTCCTTGACTCTGAGAATCCCTGTGATCAAC	intergenic							229.461	883.355	1038.42	739.272	227.695	738.007	965.685	517.921	986.602	531.306	351.144	886.166	958.218	176.288	197.496	216.607	8.5543	9.33941	10.0783	9.75158	7.53456	9.20341	9.30711	9.32166	10.0358	8.65201	8.08797
ASHGA5P058125	0.00174621	0.0416354	2.39012	up	noncoding	TCONS_00026698	XLOC_012798	LincRNAs identified by Cabili et al	374	chr18	-	25512852	25513932	TCONS_00026697	AAAGTCTTAGTTAGAAAACCTGGCCCATAGAGAGCTTACACCTATGACCTTGGCTTCGTG	intergenic							24.178	63.8482	84.2178	56.1331	116.606	35.9695	87.86	54.9541	31.9744	42.2775	104.868	44.7473	48.8783	17.2088	13.8106	21.2162	5.19645	5.55158	6.34183	6.09915	6.63895	4.9555	6.0166	5.88311	5.14455	5.09534	6.37461
ASHGA5P036712	0.000655375	0.0289571	2.38802	up	noncoding	ENST00000453921	RP4-564O4.1	GENCODE	503	chr20	-	24278220	24298722		GTTTCTAGACCTGAACTCACCTGCAGTTCTTGGAAAAGAAAATTAAATGGGTATGTTATT	intergenic							8.40489	31.463	15.5716	5.79613	14.8939	19.0762	20.7312	18.144	20.206	29.7613	26.1661	18.5572	16.7055	5	8.01668	5.18446	3.48034	4.5587	3.92232	2.88983	3.8318	4.00405	3.93949	4.26274	4.4942	4.5835	4.46376
ASHGA5P038943	0.0486441	0.199369	2.38745	up	noncoding	ENST00000496067	RP11-180K7.1	GENCODE	327	chr3	+	112521324	112531666		GTACAAAGTCAGATCTAAAACCCCTACCTTTGGGTCCAGACTTTTCTTCTAAAGTTCTGC	intergenic							47.4002	228.445	134.985	36.188	69.1833	255.657	159.74	154.853	419.644	758.649	585.76	207.718	204.292	53.9267	71.5093	77.2506	6.22277	7.36384	7.0428	5.4703	5.92113	7.70215	6.84656	7.45906	8.81729	9.18226	8.82376
ASHGA5P000466	0.00173711	0.0416191	2.38264	up	noncoding	chr5:68020875-68039900+	chr5:68020875-68039900	LincRNAs identified by Khalil et al	19025	chr5	+	67985119	68004144		ACATTTACACTTCATCAGCTGTATTGGGAAGGAACTAGGAGTCTCCATGTGCTTCATGGG	intergenic							8.45864	30.902	22.0644	16.616	10.7217	11.8738	21.4039	22.531	12.5761	11.93	22.6821	16.0696	5.75269	5	5	5	3.49222	4.53209	4.41129	4.36669	3.36626	3.29202	3.9864	4.56722	3.84784	3.28373	4.27019
ASHGA5P035565	0.000173862	0.0172618	2.38254	up	noncoding	ENST00000440900	AC007557.4	GENCODE	583	chr2	-	217719111	217719855		GCCATGGAATCTTGGGAACAGATCAAGGAGTCCACCTCTTAAAATATTGTAAAAAATAAA	intergenic							5	14.4226	11.0024	10.1792	19.1217	16.284	17.1015	15.1369	12.235	8.39377	15.5252	7.33323	12.5667	5	5	5	2.34794	3.45511	3.41115	3.66798	4.17263	3.75643	3.653	3.9966	3.80919	2.76242	3.77021
ASHGA5P042307	0.0148311	0.105814	2.37883	up	noncoding	NR_038293	LOC100507173	RefSeq	675	chr6	+	27661813	27678001	NR_038294	ATTCTTGTTCAGAAGAAACACATTGCAAAAATCGGGAGGTGACGGGCAGATGAAGTGTCG	intergenic							5	15.2337	15.9415	25.3721	5	12.3368	23.0981	8.46328	5.1872	14.8348	5	27.4125	18.9876	5	5	5	2.34794	3.53269	3.95615	4.96494	2.3288	3.34719	4.09884	3.15881	2.66913	3.59289	2.33054
ASHGA5P034858	0.00169983	0.0413251	2.37547	up	noncoding	ENST00000450467	AC097517.2	GENCODE	358	chr2	-	6789237	6790375	ENST00000415657, ENST00000425711	CTACATTTGCAGCATCTCCAAGTTTCTGCAACAGCATTATGTTGTTGTTATGTTTTGTTT	intergenic							5	14.9903	21.2624	7.95678	22.0896	32.4587	28.1696	32.2165	25.1312	28.2285	22.7902	18.1401	8.29768	7.16832	6.12331	11.8761	2.34794	3.51008	4.35914	3.32711	4.36602	4.80369	4.38676	5.09137	4.80556	4.50501	4.27657
ASHGA5P047469	6.10463e-06	0.00450544	2.37512	up	noncoding	ENST00000434931	RP11-242G20.1	GENCODE	1899	chr10	+	71426983	71451529		TTTCTTGAGACATTGCATTCCTCTGCTATCACTCTGATCCTAATAGTCACAGTGAACAAG	intergenic							19.514	81.4383	72.9103	39.4369	34.9705	91.2961	82.1311	58.2649	58.8043	68.2355	74.0425	76.6359	42.9054	19.8433	21.4236	19.1059	4.86169	5.8926	6.13235	5.59432	4.9906	6.26817	5.91776	5.97171	6.01614	5.76861	5.89694
ASHGA5P026098	0.00740628	0.0772236	2.37497	up	noncoding	uc001lpz.3	BC031953	UCSC_knowngene	536	chr11	+	559476	560107		TGAGAGGCTGAGCCACTGCTCAGCTTAGCGGGGGGACCACTTAGTGACCAACACCCTGAG	intronic antisense	NM_173573	C11orf35	uncharacterized protein C11orf35	-	554849	560779	8.65496	30.2428	10.6656	11.6467	11.2703	11.3222	24.7609	9.44451	30.4305	52.0502	11.4573	22.1182	9.02305	5	5	6.32164	3.52834	4.50248	3.36789	3.85093	3.44738	3.21557	4.20264	3.30193	5.07537	5.3865	3.37432
ASHGA5P042012	0.000779548	0.0311929	2.36863	up	noncoding	TCONS_00020994	XLOC_010258	LincRNAs identified by Cabili et al	348	chr12	-	128662788	128676029	TCONS_00020995, TCONS_00020996, TCONS_00021454	CCACTTGCTTGCCTGGAAGGAGATCTGCTCAGAACTGCCAGGATGTCAGAACACGGCTCT	intergenic							6.22087	22.6198	21.6518	15.6376	9.4547	16.5396	14.0288	14.1766	15.3838	17.7232	15.053	21.3154	27.7171	7.45586	5	5.43805	2.9567	4.09554	4.38635	4.2868	3.18655	3.78205	3.37005	3.90432	4.11481	3.85078	3.72883
ASHGA5P053792	0.000506553	0.0250474	2.36677	up	noncoding	ENST00000563434	RP11-4O1.2	GENCODE	4488	chr9	-	114794834	114800010		ATTCCTGTCATATGTTTTGTAAACAATTTTTCGAGTTCATAATTTTTCAATCTTGTTTGT	intergenic							114.638	282.535	473.803	820.047	769.582	782.378	670.328	298.72	411.825	574.532	533.243	392.175	262.147	126.121	169.125	188.28	7.54174	7.66492	8.89427	9.8986	9.19983	9.29094	8.81158	8.47764	8.79299	8.76365	8.68871
ASHGA5P047605	0.00846617	0.0816579	2.36497	up	noncoding	ENST00000433113	RP11-429G19.3	GENCODE	587	chr10	+	97593264	97633515		ACACACTGTGTCTGAAGGGACCATGAAAAGTTAATGATCATACTTGCCTGTGTTACCAGA	exon sense-overlapping	NM_001098175	ENTPD1	ectonucleoside triphosphate diphosphohydrolase 1 isoform 2	+	97471535	97637023	5	12.0515	29.5935	8.72017	5	18.1462	21.1219	13.9388	15.6607	16.5254	14.9394	16.8643	31.1532	5	5.10213	9.27613	2.34794	3.20594	4.83826	3.45653	2.3288	3.92622	3.96645	3.876	4.13927	3.74829	3.71722
ASHGA5P047605	0.00846617	0.0816579	2.36497	up	noncoding	ENST00000433113	RP11-429G19.3	GENCODE	587	chr10	+	97593264	97633515		ACACACTGTGTCTGAAGGGACCATGAAAAGTTAATGATCATACTTGCCTGTGTTACCAGA	exon sense-overlapping	NM_001164178	ENTPD1	ectonucleoside triphosphate diphosphohydrolase 1 isoform 3	+	97515408	97637023	5	12.0515	29.5935	8.72017	5	18.1462	21.1219	13.9388	15.6607	16.5254	14.9394	16.8643	31.1532	5	5.10213	9.27613	2.34794	3.20594	4.83826	3.45653	2.3288	3.92622	3.96645	3.876	4.13927	3.74829	3.71722
ASHGA5P047605	0.00846617	0.0816579	2.36497	up	noncoding	ENST00000433113	RP11-429G19.3	GENCODE	587	chr10	+	97593264	97633515		ACACACTGTGTCTGAAGGGACCATGAAAAGTTAATGATCATACTTGCCTGTGTTACCAGA	exon sense-overlapping	NM_001164179	ENTPD1	ectonucleoside triphosphate diphosphohydrolase 1 isoform 4	+	97515672	97637023	5	12.0515	29.5935	8.72017	5	18.1462	21.1219	13.9388	15.6607	16.5254	14.9394	16.8643	31.1532	5	5.10213	9.27613	2.34794	3.20594	4.83826	3.45653	2.3288	3.92622	3.96645	3.876	4.13927	3.74829	3.71722
ASHGA5P047605	0.00846617	0.0816579	2.36497	up	noncoding	ENST00000433113	RP11-429G19.3	GENCODE	587	chr10	+	97593264	97633515		ACACACTGTGTCTGAAGGGACCATGAAAAGTTAATGATCATACTTGCCTGTGTTACCAGA	exon sense-overlapping	NM_001164181	ENTPD1	ectonucleoside triphosphate diphosphohydrolase 1 isoform 5	+	97515408	97637023	5	12.0515	29.5935	8.72017	5	18.1462	21.1219	13.9388	15.6607	16.5254	14.9394	16.8643	31.1532	5	5.10213	9.27613	2.34794	3.20594	4.83826	3.45653	2.3288	3.92622	3.96645	3.876	4.13927	3.74829	3.71722
ASHGA5P047605	0.00846617	0.0816579	2.36497	up	noncoding	ENST00000433113	RP11-429G19.3	GENCODE	587	chr10	+	97593264	97633515		ACACACTGTGTCTGAAGGGACCATGAAAAGTTAATGATCATACTTGCCTGTGTTACCAGA	exon sense-overlapping	NM_001164182	ENTPD1	ectonucleoside triphosphate diphosphohydrolase 1 isoform 6	+	97515672	97637023	5	12.0515	29.5935	8.72017	5	18.1462	21.1219	13.9388	15.6607	16.5254	14.9394	16.8643	31.1532	5	5.10213	9.27613	2.34794	3.20594	4.83826	3.45653	2.3288	3.92622	3.96645	3.876	4.13927	3.74829	3.71722
ASHGA5P047605	0.00846617	0.0816579	2.36497	up	noncoding	ENST00000433113	RP11-429G19.3	GENCODE	587	chr10	+	97593264	97633515		ACACACTGTGTCTGAAGGGACCATGAAAAGTTAATGATCATACTTGCCTGTGTTACCAGA	exon sense-overlapping	NM_001164183	ENTPD1	ectonucleoside triphosphate diphosphohydrolase 1 isoform 6	+	97515672	97637023	5	12.0515	29.5935	8.72017	5	18.1462	21.1219	13.9388	15.6607	16.5254	14.9394	16.8643	31.1532	5	5.10213	9.27613	2.34794	3.20594	4.83826	3.45653	2.3288	3.92622	3.96645	3.876	4.13927	3.74829	3.71722
ASHGA5P047605	0.00846617	0.0816579	2.36497	up	noncoding	ENST00000433113	RP11-429G19.3	GENCODE	587	chr10	+	97593264	97633515		ACACACTGTGTCTGAAGGGACCATGAAAAGTTAATGATCATACTTGCCTGTGTTACCAGA	exon sense-overlapping	NM_001776	ENTPD1	ectonucleoside triphosphate diphosphohydrolase 1 isoform 1	+	97515672	97637023	5	12.0515	29.5935	8.72017	5	18.1462	21.1219	13.9388	15.6607	16.5254	14.9394	16.8643	31.1532	5	5.10213	9.27613	2.34794	3.20594	4.83826	3.45653	2.3288	3.92622	3.96645	3.876	4.13927	3.74829	3.71722
ASHGA5P037515	0.00115709	0.036337	2.36385	up	noncoding	TCONS_00025531	XLOC_012358	LincRNAs identified by Cabili et al	316	chr17	-	3608265	3608812		CTAAGAGGTACCGTGGTAGACTTGTCACTGCTTTGTGGATTTGGTTGACTCGAGTTTGAT	intergenic							7.22613	30.2193	19.4731	14.5058	12.1704	18.8127	14.679	39.3381	28.4011	17.7406	24.1342	32.589	14.8429	5.23544	5.78636	11.6112	3.21284	4.5014	4.23384	4.17328	3.55958	3.9843	3.44267	5.39188	4.98335	3.85336	4.35763
ASHGA5P020114	0.0204277	0.124142	2.36153	up	noncoding	NR_073070	TMEM165	RefSeq	2096	chr4	+	56262079	56292342		CCGGGTCGAGGGACATCAGTTTTTTTCTTGGTAGCAAGCTGTAGATTTTGTTTCAAGGAA	exon sense-overlapping	NM_018475	TMEM165	transmembrane protein 165 precursor	+	56262079	56292342	5	11.729	19.6467	13.8314	58.1835	16.8961	17.8169	19.4292	5	21.8485	28.641	25.2412	8.06913	12.0188	5	5	2.34794	3.16829	4.24551	4.09994	5.692	3.81362	3.71305	4.36192	2.35063	4.13557	4.58364
ASHGA5P015094	0.00703362	0.0751871	2.3595	up	noncoding	NR_047522	LOC643837	RefSeq	6574	chr1	+	762970	794826	ENST00000416570, ENST00000425657, ENST00000448975, NR_015368, NR_047519, NR_047520, NR_047521, NR_047525, uc001abr.1	CAGTTACACAACCTCCAGGTATGATCCTGTTTAAGGACTGGATTTAGGATAACTACTTAG	intergenic							49.9936	193.534	235.499	150.852	286.687	171.531	361.687	88.4951	55.0898	117.317	69.833	187.665	130.64	29.3718	48.8611	64.405	6.30684	7.12163	7.87317	7.51234	7.84626	7.14545	7.97142	6.60028	5.9278	6.54591	5.81073
ASHGA5P029019	0.00677281	0.0741528	2.35907	up	noncoding	TCONS_00010919	XLOC_004799	LincRNAs identified by Cabili et al	512	chr5	-	41284866	41293552		CGGAGCCTCTTTTGTTGCTTGGAATGTCTGCTTCAGAAAAAGCTGAACCAGTTTACTCTG	intergenic							8.58846	40.4749	29.3215	7.18073	10.0663	17.317	33.417	32.6065	26.6469	15.7679	43.0301	33.6777	8.76558	5.53291	7.62636	7.6517	3.51731	4.90573	4.82522	3.17866	3.27662	3.85336	4.63797	5.11169	4.89433	3.68078	5.1383
ASHGA5P056995	0.000456156	0.0242395	2.3568	up	noncoding	TCONS_00011863	XLOC_005355	LincRNAs identified by Cabili et al	228	chr6	+	77484703	77599940		TTTCATGGGAGACAGCTCAGGATTGTTGCTTCATAGTCCCAAATGGCTGCTACAGTTTTG	intergenic							5.19483	23.0085	19.1654	12.5046	11.8252	8.1979	15.9898	15.1046	12.6538	36.8374	17.0167	17.7632	9.50961	5	6.65078	5.72678	2.66283	4.12076	4.2115	3.95508	3.51579	2.67819	3.56308	3.99354	3.85701	4.89655	3.88898
ASHGA5P058124	0.00149738	0.0394474	2.34443	up	noncoding	TCONS_00026697	XLOC_012798	LincRNAs identified by Cabili et al	369	chr18	-	25512852	25513932	TCONS_00026698	TTTGGAAAGTCTTAAAAACCTGGCCCATAGAGAGCTTACACCTATGACCTTGGCTTCGTG	intergenic							18.9998	69.419	80.9536	49.57	107.914	45.1732	103.078	45.2964	34.1094	35.7508	98.5483	34.0372	39.1265	18.2575	19.5545	16.057	4.81797	5.66763	6.28277	5.91964	6.53299	5.27839	6.24005	5.5958	5.23423	4.84801	6.28866
ASHGA5P027609	3.41546e-05	0.0101234	2.34016	up	noncoding	ENST00000444665	RP11-57H12.5	GENCODE	371	chr1	-	95708780	95729610		AGCCTCAACAACTGAGACCTGAATGTATCCCCATTTTAAAGAACCTAACAGAACATTAAA	intronic antisense	NM_001128142	RWDD3	RWD domain-containing protein 3 isoform b	+	95699710	95712781	5.18627	30.3651	24.7852	9.59657	19.2244	19.706	20.7444	19.0532	12.8457	23.7164	32.1949	23.1088	18.2007	5.53294	10.7931	8.25583	2.66048	4.50807	4.58026	3.5859	4.17941	4.0534	3.941	4.3309	3.87521	4.25254	4.74042
ASHGA5P027609	3.41546e-05	0.0101234	2.34016	up	noncoding	ENST00000444665	RP11-57H12.5	GENCODE	371	chr1	-	95708780	95729610		AGCCTCAACAACTGAGACCTGAATGTATCCCCATTTTAAAGAACCTAACAGAACATTAAA	intronic antisense	NM_001199682	RWDD3	RWD domain-containing protein 3 isoform c	+	95699710	95712781	5.18627	30.3651	24.7852	9.59657	19.2244	19.706	20.7444	19.0532	12.8457	23.7164	32.1949	23.1088	18.2007	5.53294	10.7931	8.25583	2.66048	4.50807	4.58026	3.5859	4.17941	4.0534	3.941	4.3309	3.87521	4.25254	4.74042
ASHGA5P027609	3.41546e-05	0.0101234	2.34016	up	noncoding	ENST00000444665	RP11-57H12.5	GENCODE	371	chr1	-	95708780	95729610		AGCCTCAACAACTGAGACCTGAATGTATCCCCATTTTAAAGAACCTAACAGAACATTAAA	intronic antisense	NM_001199691	TMEM56-RWDD3	TMEM56-RWDD3 protein	+	95583478	95710509	5.18627	30.3651	24.7852	9.59657	19.2244	19.706	20.7444	19.0532	12.8457	23.7164	32.1949	23.1088	18.2007	5.53294	10.7931	8.25583	2.66048	4.50807	4.58026	3.5859	4.17941	4.0534	3.941	4.3309	3.87521	4.25254	4.74042
ASHGA5P027609	3.41546e-05	0.0101234	2.34016	up	noncoding	ENST00000444665	RP11-57H12.5	GENCODE	371	chr1	-	95708780	95729610		AGCCTCAACAACTGAGACCTGAATGTATCCCCATTTTAAAGAACCTAACAGAACATTAAA	intronic antisense	NM_015485	RWDD3	RWD domain-containing protein 3 isoform a	+	95699710	95712781	5.18627	30.3651	24.7852	9.59657	19.2244	19.706	20.7444	19.0532	12.8457	23.7164	32.1949	23.1088	18.2007	5.53294	10.7931	8.25583	2.66048	4.50807	4.58026	3.5859	4.17941	4.0534	3.941	4.3309	3.87521	4.25254	4.74042
ASHGA5P034173	0.00886991	0.0834523	2.34006	up	noncoding	TCONS_00003887	XLOC_001690	LincRNAs identified by Cabili et al	982	chr2	+	140017508	140021549		CATGATGCTGACAAGTCTTGGTTGATTTATTATTTTTGGAATGTGGTGTCCATTGTGTAT	intergenic							6.2334	18.9038	17.7204	43.2566	10.762	12.8629	13.4154	31.9746	13.94	13.9723	17.5454	11.9259	8.22053	5	5	8.75096	2.96012	3.84167	4.10335	5.72535	3.37146	3.41064	3.29856	5.07846	3.984	3.51116	3.93053
ASHGA5P055532	0.00559667	0.0680245	2.33863	up	noncoding	TCONS_00029061	XLOC_013981	LincRNAs identified by Cabili et al	609	chr21	+	46719822	46720812		TTCTGCAGATGTAGAAGTATGTAAAGTAATCAGCACTTTCACCAGGGCAGGACTCGGATC	intergenic							8.2498	22.278	18.5183	7.07535	17.4851	12.4062	5	18.2538	21.1666	14.8275	14.1699	22.1541	20.0351	5	5	5	3.44685	4.07411	4.16498	3.15701	4.05136	3.35456	2.32211	4.27073	4.56327	3.59194	3.65093
ASHGA5P054962	0.000318254	0.0209302	2.33854	up	noncoding	TCONS_00008388	XLOC_003840	LincRNAs identified by Cabili et al	1499	chr4	+	190471509	190498185		TTAACAGACTCTGATATTCCCTTCAGTCACTGTCATGGCTAAGAAAGCAACTCCAACCCA	intergenic							20.3675	77.9302	80.3566	22.6141	41.6223	52.6136	73.2045	94.2804	54.0341	65.9904	62.0091	87.0458	39.8973	14.9495	21.1015	20.8354	4.93111	5.83161	6.27247	4.80389	5.23752	5.49015	5.75717	6.69901	5.89809	5.72185	5.64599
ASHGA5P039419	0.000626837	0.0284533	2.33646	up	noncoding	ENST00000509824	RP11-577G20.1	GENCODE	427	chr4	-	59390679	59402493		GTGATATGTGTACTCCCAAGGTAGCTGTCAATGCTCCTACTCGGAAATACTCATATGTTG	intergenic							5	23.0245	18.7817	5.64668	15.85	13.8471	29.8847	16.7122	17.9615	26.4679	21.5056	17.7274	16.3839	5	9.40965	9.17098	2.34794	4.12207	4.18294	2.85522	3.91423	3.52468	4.47335	4.14347	4.33122	4.41238	4.1945
ASHGA5P041774	0.00821018	0.0802568	2.33595	up	noncoding	ENST00000419679	SAPCD1-AS1	GENCODE	461	chr6	-	31732086	31733365		TTTAGCTGTTGAGTTAAGAAACAGAAAAAGGAGCCTGGGGCTTCTGACTCTTTCACCAGG	natural antisense	NM_001039651	SAPCD1	suppressor APC domain-containing protein 1	+	31730772	31732624	148.285	454.634	329.53	533.758	228.356	393.475	1507.88	354.264	265.134	323.448	547.663	624.831	675.753	115.48	130.033	173.617	7.92091	8.35662	8.36093	9.29494	7.53754	8.30401	9.91892	8.73899	8.16461	7.97162	8.73026
ASHGA5P058555	0.00761025	0.0777689	2.33467	up	noncoding	uc010guf.1	GSTTP1	UCSC_knowngene	524	chr22	-	24342268	24347258		TTCAGTTTGTGGATCTGCTGAAAGGTTCCCTGTTAAGATGACCCTGATTGTGTCCGAGAA	intergenic							20.2401	60.8359	45.0255	14.0471	23.2146	26.9525	48.0475	42.8975	41.3706	43.5287	67.7381	44.663	28.8714	5	18.6901	15.8802	4.92102	5.48435	5.43707	4.12252	4.44094	4.52296	5.16845	5.51337	5.51664	5.1399	5.76994
ASHGA5P020395	0.000117491	0.0146327	2.32963	up	noncoding	uc010idt.2	LOC152742	UCSC_knowngene	2160	chr4	+	14113591	14141676		GTTTAGCCAGGTTCCAACTCTATGGGTATATCTCAGTCATTTAGCATCTGCTCTATCTTT	intergenic							8.34616	19.4649	14.5847	9.66662	20.1481	12.0059	20.5602	19.7453	11.3048	14.5242	27.6127	17.6927	12.6286	5	5	6.21715	3.46855	3.88477	3.82629	3.59684	4.24288	3.30805	3.92787	4.38307	3.69791	3.56409	4.53606
ASHGA5P022745	0.00117793	0.0363648	2.3256	up	noncoding	ENST00000561968	CRYM-AS1	GENCODE	559	chr16	+	21312201	21328207		ACCCAAAAGGAGTTGAACTTCCTCTCTTTTTAGAAGAATGGATTTCTCGGAGTCTGAAAA	intronic antisense	NM_001014444	CRYM	thiomorpholine-carboxylate dehydrogenase isoform 2	-	21269838	21314404	7.1152	33.2493	17.0087	12.7405	18.9721	34.3819	27.3347	23.1977	46.2156	53.1418	40.6121	32.3056	29.2093	7.7302	14.8726	11.5477	3.18478	4.6327	4.04788	3.98294	4.16182	4.88971	4.34459	4.60735	5.67585	5.41213	5.06201
ASHGA5P022745	0.00117793	0.0363648	2.3256	up	noncoding	ENST00000561968	CRYM-AS1	GENCODE	559	chr16	+	21312201	21328207		ACCCAAAAGGAGTTGAACTTCCTCTCTTTTTAGAAGAATGGATTTCTCGGAGTCTGAAAA	intronic antisense	NM_001888	CRYM	thiomorpholine-carboxylate dehydrogenase isoform 1	-	21269838	21314404	7.1152	33.2493	17.0087	12.7405	18.9721	34.3819	27.3347	23.1977	46.2156	53.1418	40.6121	32.3056	29.2093	7.7302	14.8726	11.5477	3.18478	4.6327	4.04788	3.98294	4.16182	4.88971	4.34459	4.60735	5.67585	5.41213	5.06201
ASHGA5P027624	0.00698977	0.0751871	2.32518	up	noncoding	BE884572		LincRNAs identified by Khalil et al	616	chrX	-	45578523	45579138		ATTTGTCTGCTGGTAATTTCTACTCTAACAGGCTGCTGACTTCTTGAAAGCAAGGCCTGG	intergenic							5	20.9454	19.5996	5	7.44524	10.0963	14.7595	16.5037	16.6703	13.5365	25.4165	23.0452	5	5	5	5	2.34794	3.984	4.24142	2.35808	2.8616	3.02058	3.44969	4.12659	4.22758	3.46409	4.42563
ASHGA5P038626	0.00800494	0.0794	2.32493	up	noncoding	ENST00000443776	RP11-407B7.1	GENCODE	453	chr3	-	193770169	193776266		ACTGAGGCTCTTTAAGCCCTTAAATCTCTAAGGGCTAAATCTCCTTCCTGATATTCGCCC	intergenic							1789.48	9108.51	7741.54	1873.13	6454.66	6135.01	10506.2	10093.1	13339.1	14741.3	12076.5	5609.04	6784.94	2650.58	2593.75	3496.66	11.4039	12.8341	13.0274	11.0508	12.2102	12.2472	12.6897	13.6797	13.6413	13.5288	13.2457
ASHGA5P026678	0.00147511	0.0393679	2.32426	up	noncoding	uc001ozn.3	BC008359	UCSC_knowngene	1881	chr11	+	78804343	78808883		CCTTGGTTATGTTTTCTATTCTTTGGGTAAGTTTGACAAAGTGGGGTTCTTTTTCATCGC	intronic antisense	NM_001098816	ODZ4	teneurin-4	-	78364327	79151695	5	21.7606	10.2086	7.6292	27.5081	10.2497	18.2888	8.40636	21.3399	12.8513	16.3396	8.33007	6.66795	5	5	5.00431	2.34794	4.03931	3.30379	3.26506	4.67184	3.05007	3.75164	3.15025	4.57505	3.39093	3.83235
ASHGA5P028371	0.00677237	0.0741528	2.32416	up	noncoding	ENST00000539588	RP4-809F18.2	GENCODE	775	chr12	+	126842579	126843442		TGAAAAGGTATGTCAAGGGAGTGCTTGACTGACGTTCTTATTTCTTCCGTCTTCTTATAT	intergenic							7.45144	23.6564	22.136	10.2636	17.9209	61.6526	20.1077	27.5089	18.7919	20.516	10.771	13.6305	12.0247	5	5	14.3232	3.27017	4.16139	4.41534	3.68013	4.08621	5.70677	3.89045	4.85389	4.39409	4.04973	3.29435
ASHGA5P034036	0.00106464	0.0350331	2.32414	up	noncoding	NR_015368	LOC643837	RefSeq	6482	chr1	+	762970	794826	ENST00000416570, ENST00000448975, NR_047519, NR_047520, uc001abr.1	TCGTTACCTTGGTTCTCAGACGATGCTTGCAACAACGCCATGCGATTCGCCCACTCTTGG	intergenic							52.2858	213.33	242.12	183.069	349.842	209.546	436.898	105.856	86.6766	164.563	116.156	220.961	96.1785	50.3393	57.071	65.8498	6.37773	7.26502	7.91622	7.78951	8.10674	7.42594	8.23465	6.88182	6.57791	7.01225	6.51909
ASHGA5P057605	0.0157341	0.109321	2.32247	up	noncoding	TCONS_00019576	XLOC_009375	LincRNAs identified by Cabili et al	630	chr11	-	11656825	11672435		TCTCAACTGTACAACCTGATGCCATCATGGAGGCTGAAAATCCTCACACCTTTCATTCTG	intergenic							41.5061	164.622	110.717	37.1332	76.7209	175.403	80.4349	87.7829	251.807	415.475	220.278	97.6742	92.9416	32.0055	48.7018	37.3457	6.0182	6.89047	6.75036	5.50885	6.0678	7.17695	5.88654	6.58808	8.09028	8.32037	7.43818
ASHGA5P044750	0.000133155	0.0156448	2.31727	up	noncoding	ENST00000522611	RP11-566H8.2	GENCODE	647	chr8	+	31201187	31202149		GCAGTCTTGATTAGCTTCTATTTTTTGGCACAATTCTGAACAGTGTCACCTCTTTTATTC	intergenic							7.48483	28.3365	14.9015	9.42966	13.1952	19.7318	22.8386	24.5982	18.6645	21.0848	15.5194	17.7898	14.6351	5	5	10.8241	3.28024	4.41108	3.85469	3.56321	3.66782	4.05681	4.08218	4.69387	4.38487	4.08594	3.76945
ASHGA5P038907	2.29018e-05	0.00876847	2.31346	up	noncoding	ENST00000508616	RP11-325B23.2	GENCODE	392	chr3	+	97952494	98176742		CATGACTCCTTTCACATGGAGATTTGCTCTCTACTGCAAAATTAAAAGTGTTATTATGGA	intron sense-overlapping	NM_001005479	OR5H6	olfactory receptor 5H6	+	97983128	97984106	5	22.9646	14.7021	7.61286	13.7376	15.5733	22.9974	13.2461	16.9337	17.5098	21.4329	19.8171	10.3994	5	9.70877	6.0561	2.34794	4.11751	3.83847	3.26187	3.72172	3.69364	4.09289	3.8035	4.25118	3.83342	4.18879
ASHGA5P038907	2.29018e-05	0.00876847	2.31346	up	noncoding	ENST00000508616	RP11-325B23.2	GENCODE	392	chr3	+	97952494	98176742		CATGACTCCTTTCACATGGAGATTTGCTCTCTACTGCAAAATTAAAAGTGTTATTATGGA	intron sense-overlapping	NM_001005482	OR5H2	olfactory receptor 5H2	+	98001731	98002676	5	22.9646	14.7021	7.61286	13.7376	15.5733	22.9974	13.2461	16.9337	17.5098	21.4329	19.8171	10.3994	5	9.70877	6.0561	2.34794	4.11751	3.83847	3.26187	3.72172	3.69364	4.09289	3.8035	4.25118	3.83342	4.18879
ASHGA5P038907	2.29018e-05	0.00876847	2.31346	up	noncoding	ENST00000508616	RP11-325B23.2	GENCODE	392	chr3	+	97952494	98176742		CATGACTCCTTTCACATGGAGATTTGCTCTCTACTGCAAAATTAAAAGTGTTATTATGGA	intron sense-overlapping	NM_001005516	OR5K3	olfactory receptor 5K3	+	98109509	98110475	5	22.9646	14.7021	7.61286	13.7376	15.5733	22.9974	13.2461	16.9337	17.5098	21.4329	19.8171	10.3994	5	9.70877	6.0561	2.34794	4.11751	3.83847	3.26187	3.72172	3.69364	4.09289	3.8035	4.25118	3.83342	4.18879
ASHGA5P038907	2.29018e-05	0.00876847	2.31346	up	noncoding	ENST00000508616	RP11-325B23.2	GENCODE	392	chr3	+	97952494	98176742		CATGACTCCTTTCACATGGAGATTTGCTCTCTACTGCAAAATTAAAAGTGTTATTATGGA	intron sense-overlapping	NM_001005517	OR5K4	olfactory receptor 5K4	+	98072697	98073663	5	22.9646	14.7021	7.61286	13.7376	15.5733	22.9974	13.2461	16.9337	17.5098	21.4329	19.8171	10.3994	5	9.70877	6.0561	2.34794	4.11751	3.83847	3.26187	3.72172	3.69364	4.09289	3.8035	4.25118	3.83342	4.18879
ASHGA5P057296	0.00522445	0.0663651	2.31126	up	noncoding	TCONS_00015529	XLOC_007237	LincRNAs identified by Cabili et al	250	chr8	-	137816857	137817399		TTAGTCTTTGCTACCAGCCTGTAGTGACTCAGATCTGAAGCAGAACAATCCTTCATCCAG	intergenic							10.4702	40.2042	31.0833	12.4636	9.45824	19.9701	25.5504	34.1521	30.1786	30.0709	37.7143	34.7928	27.7869	5	13.0225	11.3691	3.84343	4.89815	4.90718	3.95158	3.18769	4.07492	4.24755	5.18141	5.06557	4.59953	4.95491
ASHGA5P046889	0.00697392	0.0751592	2.3019	up	noncoding	TCONS_00015023	XLOC_007099	LincRNAs identified by Cabili et al	2592	chr8	-	62729588	62734403		GATTCAGTTCGTCAAGCGATTCCCATTACTGAGCCATGATTTTAACAACAGGTTCATAAA	intergenic							5	29.3716	13.036	5	6.46318	13.691	19.8638	14.4948	10.2651	26.5666	7.46274	34.5961	9.05174	5	5	6.76315	2.34794	4.46365	3.65604	2.35808	2.66654	3.50675	3.87296	3.93284	3.56847	4.41749	2.83353
ASHGA5P032087	0.0249934	0.138963	2.30099	up	noncoding	ENST00000572821	CTD-2309O5.3	GENCODE	534	chr17	-	3038262	3080229		GCCATGTCATGTGTCTGGAAGACAGAATATGGATTTCATGTATTTCTACTTTCTTCTTAA	intergenic							5	37.1954	6.79107	27.8839	11.9358	12.7527	7.54645	11.0766	5.64874	5	23.291	10.2462	16.8836	5	5	5	2.34794	4.78728	2.71607	5.10505	3.53032	3.39515	2.51059	3.52693	2.76564	2.32289	4.30744
ASHGA5P025998	0.00108678	0.0354439	2.29726	up	noncoding	NR_049790	PLEKHB2	RefSeq	4183	chr2	+	131862419	131907425		GAATGTCGGGGCGTATGTGGGCTCTGCAGTCATGACCGATGAGACATCCGTGGTTTCCTC	exon sense-overlapping	NM_001100623	PLEKHB2	pleckstrin homology domain-containing family B member 2 isoform 3	+	131862419	131907425	115.495	483.96	690.687	340.994	707.61	1160.66	833.93	473.778	197.481	586.767	809.679	779.677	398.42	191.935	172.262	260.884	7.55297	8.44259	9.45831	8.66242	9.07265	9.84307	9.10948	9.19445	7.74587	8.79413	9.30291
ASHGA5P025998	0.00108678	0.0354439	2.29726	up	noncoding	NR_049790	PLEKHB2	RefSeq	4183	chr2	+	131862419	131907425		GAATGTCGGGGCGTATGTGGGCTCTGCAGTCATGACCGATGAGACATCCGTGGTTTCCTC	exon sense-overlapping	NM_001267062	PLEKHB2	pleckstrin homology domain-containing family B member 2 isoform 4	+	131862419	131907425	115.495	483.96	690.687	340.994	707.61	1160.66	833.93	473.778	197.481	586.767	809.679	779.677	398.42	191.935	172.262	260.884	7.55297	8.44259	9.45831	8.66242	9.07265	9.84307	9.10948	9.19445	7.74587	8.79413	9.30291
ASHGA5P025998	0.00108678	0.0354439	2.29726	up	noncoding	NR_049790	PLEKHB2	RefSeq	4183	chr2	+	131862419	131907425		GAATGTCGGGGCGTATGTGGGCTCTGCAGTCATGACCGATGAGACATCCGTGGTTTCCTC	exon sense-overlapping	NM_001267063	PLEKHB2	pleckstrin homology domain-containing family B member 2 isoform 5	+	131862419	131907425	115.495	483.96	690.687	340.994	707.61	1160.66	833.93	473.778	197.481	586.767	809.679	779.677	398.42	191.935	172.262	260.884	7.55297	8.44259	9.45831	8.66242	9.07265	9.84307	9.10948	9.19445	7.74587	8.79413	9.30291
ASHGA5P025998	0.00108678	0.0354439	2.29726	up	noncoding	NR_049790	PLEKHB2	RefSeq	4183	chr2	+	131862419	131907425		GAATGTCGGGGCGTATGTGGGCTCTGCAGTCATGACCGATGAGACATCCGTGGTTTCCTC	exon sense-overlapping	NM_001267064	PLEKHB2	pleckstrin homology domain-containing family B member 2 isoform 6	+	131862419	131907425	115.495	483.96	690.687	340.994	707.61	1160.66	833.93	473.778	197.481	586.767	809.679	779.677	398.42	191.935	172.262	260.884	7.55297	8.44259	9.45831	8.66242	9.07265	9.84307	9.10948	9.19445	7.74587	8.79413	9.30291
ASHGA5P025998	0.00108678	0.0354439	2.29726	up	noncoding	NR_049790	PLEKHB2	RefSeq	4183	chr2	+	131862419	131907425		GAATGTCGGGGCGTATGTGGGCTCTGCAGTCATGACCGATGAGACATCCGTGGTTTCCTC	exon sense-overlapping	NM_001267065	PLEKHB2	pleckstrin homology domain-containing family B member 2 isoform 7	+	131862419	131907425	115.495	483.96	690.687	340.994	707.61	1160.66	833.93	473.778	197.481	586.767	809.679	779.677	398.42	191.935	172.262	260.884	7.55297	8.44259	9.45831	8.66242	9.07265	9.84307	9.10948	9.19445	7.74587	8.79413	9.30291
ASHGA5P025998	0.00108678	0.0354439	2.29726	up	noncoding	NR_049790	PLEKHB2	RefSeq	4183	chr2	+	131862419	131907425		GAATGTCGGGGCGTATGTGGGCTCTGCAGTCATGACCGATGAGACATCCGTGGTTTCCTC	exon sense-overlapping	NM_001267066	PLEKHB2	pleckstrin homology domain-containing family B member 2 isoform 8	+	131862419	131907425	115.495	483.96	690.687	340.994	707.61	1160.66	833.93	473.778	197.481	586.767	809.679	779.677	398.42	191.935	172.262	260.884	7.55297	8.44259	9.45831	8.66242	9.07265	9.84307	9.10948	9.19445	7.74587	8.79413	9.30291
ASHGA5P025998	0.00108678	0.0354439	2.29726	up	noncoding	NR_049790	PLEKHB2	RefSeq	4183	chr2	+	131862419	131907425		GAATGTCGGGGCGTATGTGGGCTCTGCAGTCATGACCGATGAGACATCCGTGGTTTCCTC	exon sense-overlapping	NM_001267067	PLEKHB2	pleckstrin homology domain-containing family B member 2 isoform 9	+	131862419	131907425	115.495	483.96	690.687	340.994	707.61	1160.66	833.93	473.778	197.481	586.767	809.679	779.677	398.42	191.935	172.262	260.884	7.55297	8.44259	9.45831	8.66242	9.07265	9.84307	9.10948	9.19445	7.74587	8.79413	9.30291
ASHGA5P025998	0.00108678	0.0354439	2.29726	up	noncoding	NR_049790	PLEKHB2	RefSeq	4183	chr2	+	131862419	131907425		GAATGTCGGGGCGTATGTGGGCTCTGCAGTCATGACCGATGAGACATCCGTGGTTTCCTC	exon sense-overlapping	NM_001267068	PLEKHB2	pleckstrin homology domain-containing family B member 2 isoform 10	+	131862419	131907425	115.495	483.96	690.687	340.994	707.61	1160.66	833.93	473.778	197.481	586.767	809.679	779.677	398.42	191.935	172.262	260.884	7.55297	8.44259	9.45831	8.66242	9.07265	9.84307	9.10948	9.19445	7.74587	8.79413	9.30291
ASHGA5P025998	0.00108678	0.0354439	2.29726	up	noncoding	NR_049790	PLEKHB2	RefSeq	4183	chr2	+	131862419	131907425		GAATGTCGGGGCGTATGTGGGCTCTGCAGTCATGACCGATGAGACATCCGTGGTTTCCTC	exon sense-overlapping	NM_017958	PLEKHB2	pleckstrin homology domain-containing family B member 2 isoform 2	+	131862419	131907425	115.495	483.96	690.687	340.994	707.61	1160.66	833.93	473.778	197.481	586.767	809.679	779.677	398.42	191.935	172.262	260.884	7.55297	8.44259	9.45831	8.66242	9.07265	9.84307	9.10948	9.19445	7.74587	8.79413	9.30291
ASHGA5P028188	0.0152194	0.107371	2.29629	up	noncoding	ENST00000548619	RP11-788H18.1	GENCODE	351	chr12	+	84678169	84688335		CCAAATAAGAAAGCTGTTTGCCTAGATGAGAAAATTGGTTGCTTGGTTAAACTGGTTTAT	intergenic							11.6112	47.3485	26.2453	9.00975	14.5465	20.606	21.7336	12.7742	47.816	10.0448	23.7766	31.2102	12.6561	5	5	10.876	4.00885	5.12358	4.66334	3.50215	3.80332	4.11992	4.00875	3.74443	5.72696	3.03096	4.33653
ASHGA5P044994	0.0115607	0.093875	2.29586	up	noncoding	ENST00000521258	RP11-557C18.3	GENCODE	625	chr8	+	124014799	124042991		TATTTCAAGTTTGAGGGATGAAGAATCCACACAATGGGGCTGACAGTGACCAAACTAGAG	natural antisense	NM_001134671	DERL1	derlin-1 isoform b	-	124025567	124054648	5	19.5476	10.5561	10.3209	7.73481	22.4112	25.4279	12.5428	37.1581	42.0541	34.5096	11.2782	13.9683	9.42505	5.6548	7.05791	2.34794	3.88912	3.352	3.68798	2.91354	4.24574	4.24058	3.71701	5.36135	5.08582	4.83025
ASHGA5P044994	0.0115607	0.093875	2.29586	up	noncoding	ENST00000521258	RP11-557C18.3	GENCODE	625	chr8	+	124014799	124042991		TATTTCAAGTTTGAGGGATGAAGAATCCACACAATGGGGCTGACAGTGACCAAACTAGAG	natural antisense	NM_024295	DERL1	derlin-1 isoform a	-	124025567	124054648	5	19.5476	10.5561	10.3209	7.73481	22.4112	25.4279	12.5428	37.1581	42.0541	34.5096	11.2782	13.9683	9.42505	5.6548	7.05791	2.34794	3.88912	3.352	3.68798	2.91354	4.24574	4.24058	3.71701	5.36135	5.08582	4.83025
ASHGA5P056215	0.0239096	0.135643	2.29202	up	noncoding	TCONS_00001088	XLOC_000332	LincRNAs identified by Cabili et al	360	chr1	+	108593041	108594976		TACCTGCTGTGGGGAGGAGGCATTGGGAATTAGTGTTAAACAAGACACAAAATGTGTGCT	intergenic							14.7744	48.6945	43.9277	67.0649	24.5552	24.957	89.7546	117.506	51.8562	26.9185	24.6894	49.324	64.6172	13.0134	20.9884	15.4773	4.40705	5.16267	5.40207	6.35843	4.51826	4.41005	6.04375	7.04781	5.84062	4.43756	4.38757
ASHGA5P056102	0.00242092	0.047417	2.28947	up	noncoding	TCONS_00027246	XLOC_013275	LincRNAs identified by Cabili et al	617	chr19	-	23491544	23493504	TCONS_00027245	CAGGAAAAGAGAGTCACCTTGGTGAGAATGTCAGAGATATTCCATTTTTGGGTATTCACA	intergenic							20.0923	60.8999	27.8606	48.6254	65.9758	93.9573	64.1091	38.2934	99.2562	59.6805	39.5006	77.0942	25.6969	13.2027	27.321	14.1438	4.9086	5.48596	4.75041	5.89541	5.85862	6.30871	5.57171	5.35414	6.76686	5.57767	5.02204
ASHGA5P026820	0.00535609	0.0666235	2.28803	up	noncoding	ENST00000531850	RP11-728F11.3	GENCODE	557	chr11	+	117689157	117692707		TGTGTGGACGACCCTAAAATTCTTATTTACCGAGTCCAGGAGCCAGAATTCTTCCCTGTT	natural antisense	NM_001204268	FXYD6-FXYD2	FXYD6-FXYD2 read-through protein isoform 1 precursor	-	117690789	117747746	5	19.6631	24.4619	5.14178	5	10.1894	10.5128	11.0188	12.7261	19.1038	20.9298	10.3607	15.4753	5	5	5	2.34794	3.89808	4.55932	2.72732	2.3288	3.03925	2.93127	3.51843	3.86259	3.9523	4.15996
ASHGA5P026820	0.00535609	0.0666235	2.28803	up	noncoding	ENST00000531850	RP11-728F11.3	GENCODE	557	chr11	+	117689157	117692707		TGTGTGGACGACCCTAAAATTCTTATTTACCGAGTCCAGGAGCCAGAATTCTTCCCTGTT	natural antisense	NM_001243598	FXYD6-FXYD2	FXYD6-FXYD2 read-through protein isoform 2 precursor	-	117690789	117747746	5	19.6631	24.4619	5.14178	5	10.1894	10.5128	11.0188	12.7261	19.1038	20.9298	10.3607	15.4753	5	5	5	2.34794	3.89808	4.55932	2.72732	2.3288	3.03925	2.93127	3.51843	3.86259	3.9523	4.15996
ASHGA5P026820	0.00535609	0.0666235	2.28803	up	noncoding	ENST00000531850	RP11-728F11.3	GENCODE	557	chr11	+	117689157	117692707		TGTGTGGACGACCCTAAAATTCTTATTTACCGAGTCCAGGAGCCAGAATTCTTCCCTGTT	natural antisense	NM_001680	FXYD2	sodium/potassium-transporting ATPase subunit gamma isoform 1	-	117690789	117695459	5	19.6631	24.4619	5.14178	5	10.1894	10.5128	11.0188	12.7261	19.1038	20.9298	10.3607	15.4753	5	5	5	2.34794	3.89808	4.55932	2.72732	2.3288	3.03925	2.93127	3.51843	3.86259	3.9523	4.15996
ASHGA5P026820	0.00535609	0.0666235	2.28803	up	noncoding	ENST00000531850	RP11-728F11.3	GENCODE	557	chr11	+	117689157	117692707		TGTGTGGACGACCCTAAAATTCTTATTTACCGAGTCCAGGAGCCAGAATTCTTCCCTGTT	natural antisense	NM_021603	FXYD2	sodium/potassium-transporting ATPase subunit gamma isoform 2	-	117690789	117698807	5	19.6631	24.4619	5.14178	5	10.1894	10.5128	11.0188	12.7261	19.1038	20.9298	10.3607	15.4753	5	5	5	2.34794	3.89808	4.55932	2.72732	2.3288	3.03925	2.93127	3.51843	3.86259	3.9523	4.15996
ASHGA5P033181	0.00515419	0.0659446	2.28637	up	noncoding	ENST00000466037	HOXB-AS3	GENCODE	522	chr17	+	46673800	46683756		TGAGCAGTTTGCTCTCCTTTTTCCACTTCATGCGTCGGTTCTGGAACCATATCTTGATCT	natural antisense	NM_018952	HOXB6	homeobox protein Hox-B6	-	46673098	46682334	52.2296	148.841	192.613	43.3368	102.384	124.724	134.953	133.624	206.783	306.399	306.111	143.555	124.63	43.7389	51.4541	42.198	6.3767	6.7406	7.56718	5.72758	6.45949	6.7052	6.60718	7.24257	7.81099	7.89307	7.89542
ASHGA5P000248	0.0101951	0.0879471	2.28337	up	noncoding	chr13:24548975-24561125+	chr13:24548975-24561125	LincRNAs identified by Khalil et al	12150	chr13	+	25650975	25663125		CAAAATAACTGACGTTGGCACAATTCATAGCACCCTTCCTCTGAAAATCCAGATTGATCC	intergenic							96.9604	450.496	250.054	112.098	133.233	301.156	379.492	331.312	617.205	897.085	503.176	341.912	259.627	90.7426	112.825	120.638	7.30368	8.34425	7.95883	7.08226	6.81657	7.93328	8.04111	8.6374	9.36459	9.42744	8.60103
ASHGA5P009673	0.00812864	0.0797928	2.28254	up	noncoding	uc003lta.2	ZNF300P1	UCSC_knowngene	2395	chr5	-	150310018	150326146	ENST00000356555, ENST00000520773, NR_026867	ATCTATCCAGAGAGAGTAGACTTGACACCCCTCAACTGGATATATTTAGAGATGTTTTCT	intergenic							34.2877	301.915	212.974	243.807	267.007	461.489	279.878	155.698	68.2209	289.035	101.878	263.655	214.264	57.043	110.594	103.561	5.73481	7.76066	7.71968	8.19325	7.74848	8.53371	7.62604	7.46908	6.23123	7.81143	6.33378
ASHGA5P027347	0.000191594	0.0177679	2.27887	up	noncoding	NR_040053	RNF41	RefSeq	5563	chr12	-	56596287	56615715		ACAAGTGAAGTCTAAGATCTCTTTCAGTTCTGGAGTCCTATACAGTTCATAGAGTAAACT	exon sense-overlapping	NM_001242826	RNF41	E3 ubiquitin-protein ligase NRDP1 isoform 1	-	56596287	56615485	6.75595	29.1181	13.3315	13.6297	17.9779	14.2944	23.8018	16.0061	14.7842	14.9308	24.3341	27.1397	14.2798	5	5	13.3414	3.09421	4.44972	3.69059	4.07841	4.08987	3.57409	4.13927	4.07511	4.06102	3.60151	4.36707
ASHGA5P027347	0.000191594	0.0177679	2.27887	up	noncoding	NR_040053	RNF41	RefSeq	5563	chr12	-	56596287	56615715		ACAAGTGAAGTCTAAGATCTCTTTCAGTTCTGGAGTCCTATACAGTTCATAGAGTAAACT	exon sense-overlapping	NM_005785	RNF41	E3 ubiquitin-protein ligase NRDP1 isoform 1	-	56596287	56615715	6.75595	29.1181	13.3315	13.6297	17.9779	14.2944	23.8018	16.0061	14.7842	14.9308	24.3341	27.1397	14.2798	5	5	13.3414	3.09421	4.44972	3.69059	4.07841	4.08987	3.57409	4.13927	4.07511	4.06102	3.60151	4.36707
ASHGA5P027347	0.000191594	0.0177679	2.27887	up	noncoding	NR_040053	RNF41	RefSeq	5563	chr12	-	56596287	56615715		ACAAGTGAAGTCTAAGATCTCTTTCAGTTCTGGAGTCCTATACAGTTCATAGAGTAAACT	exon sense-overlapping	NM_194358	RNF41	E3 ubiquitin-protein ligase NRDP1 isoform 2	-	56596287	56615715	6.75595	29.1181	13.3315	13.6297	17.9779	14.2944	23.8018	16.0061	14.7842	14.9308	24.3341	27.1397	14.2798	5	5	13.3414	3.09421	4.44972	3.69059	4.07841	4.08987	3.57409	4.13927	4.07511	4.06102	3.60151	4.36707
ASHGA5P027347	0.000191594	0.0177679	2.27887	up	noncoding	NR_040053	RNF41	RefSeq	5563	chr12	-	56596287	56615715		ACAAGTGAAGTCTAAGATCTCTTTCAGTTCTGGAGTCCTATACAGTTCATAGAGTAAACT	exon sense-overlapping	NM_194359	RNF41	E3 ubiquitin-protein ligase NRDP1 isoform 1	-	56596287	56615753	6.75595	29.1181	13.3315	13.6297	17.9779	14.2944	23.8018	16.0061	14.7842	14.9308	24.3341	27.1397	14.2798	5	5	13.3414	3.09421	4.44972	3.69059	4.07841	4.08987	3.57409	4.13927	4.07511	4.06102	3.60151	4.36707
ASHGA5P039212	8.92658e-05	0.0130794	2.27751	up	noncoding	ENST00000421006	RP11-78H24.1	GENCODE	575	chr3	+	186158192	186162847		GACTACCAGTTTTAATGAGGTACTTCTTTCTAACTCCATCAGCTGTGTGGCTATCTGCAG	intergenic							6.33171	17.202	15.6322	8.3357	11.0107	10.8124	15.9078	14.4681	19.7082	19.3575	19.3992	23.9485	12.5951	5	5	7.48641	2.98993	3.70548	3.92598	3.39178	3.40812	3.14359	3.55508	3.93038	4.45893	3.96671	4.06217
ASHGA5P048425	0.00111076	0.0356542	2.27589	up	noncoding	TCONS_00013948	XLOC_006597	LincRNAs identified by Cabili et al	296	chr7	-	127861456	127876469		TATTTCCATACACTTTCCCATCTACAGCTCAATGCTGCTCGTAGAGACACAGAAGGAGTG	intergenic							15.2039	37.2519	32.6463	16.5303	25.2863	35.0815	35.0614	25.8105	66.625	59.6075	46.9399	28.5079	21.911	9.83231	9.21159	12.0167	4.45391	4.79016	4.97597	4.36022	4.55776	4.9197	4.70579	4.76073	6.19583	5.57568	5.25879
ASHGA5P014540	0.00160527	0.0405427	2.27509	up	noncoding	ENST00000409898	LINC00152	GENCODE	560	chr2	+	87754994	87906258	ENST00000453478	CCTAACAATGGCTCTGCCGACTTCCAGTTCTGGAACAAGATGGTTAAACTCATTTTTCCC	intergenic							62.7425	293.707	197.013	178.066	328.327	291.67	502.181	230.655	112.653	123.264	523.744	279.952	153.17	48.299	97.3416	114.326	6.65909	7.72378	7.59804	7.74835	8.02201	7.8875	8.42737	8.07629	6.9413	6.61266	8.66281
ASHGA5P036227	0.0117349	0.0945576	2.27232	up	noncoding	TCONS_00027397	XLOC_013388	LincRNAs identified by Cabili et al	494	chr19	-	52282889	52284578		AGATACCATCAGCCACGTTATGAGACTACTCCAGCAGTTCTGTGGTGAGGAAGCAACTTT	intergenic							5.89285	26.0665	21.2626	7.02876	8.27088	26.5743	27.0714	17.5425	38.0322	49.1574	37.2449	24.9633	14.6808	5	12.2495	12.7893	2.85951	4.28815	4.3593	3.14592	3.00449	4.50223	4.33063	4.21291	5.3968	5.30784	4.93706
ASHGA5P037887	0.0058158	0.0692302	2.27184	up	noncoding	TCONS_00024749	XLOC_012034	LincRNAs identified by Cabili et al	1093	chr16	-	85340978	85345537		AGCTGAATCCAAATTCCCAAACTCCCAAGTACTGGTGTACAGTGAAGGATTAACTGAACT	intergenic							11.9149	21.8974	33.0742	21.2625	47.8515	39.3822	69.5663	22.4007	32.4663	20.4359	85.2662	18.0516	27.9839	11.4946	11.3672	9.92117	4.05091	4.0485	4.99397	4.71742	5.4293	5.08907	5.68469	4.5587	5.16474	4.04468	6.09544
ASHGA5P042987	0.000475452	0.0244815	2.27122	up	noncoding	uc003tdf.1	RP9P	UCSC_knowngene	3348	chr7	-	32961114	32982159		TCTGGGACCTTACACGGTTCATCCATGATTGCATTTTCTTTTAGAATTGGAGTTTAATGA	intronic antisense	ENST00000404479	AVL9	AVL9 homolog (S. cerevisiase) [Source:HGNC Symbol;Acc:28994]	+	32535321	33078516	6.17361	25.2176	18.4585	19.9447	15.6271	34.4573	29.2293	29.807	13.597	25.4319	21.3486	25.4763	18.1749	5	9.89835	16.7481	2.94513	4.24422	4.16037	4.62758	3.89323	4.89282	4.44094	4.96818	3.95053	4.34889	4.18404
ASHGA5P019739	0.0203295	0.123848	2.26964	up	noncoding	ENST00000502287	RP11-252I13.2	GENCODE	794	chr5	-	107035657	107052542		TCAGCCTCCATAATCATAGGTTTTCCTCAAATGTGTGATGACCTTAGCTGACCATTTTTT	intergenic							15.6595	46.0643	18.1097	7.58554	16.0734	16.4338	18.652	16.7404	54.4328	29.1835	28.6041	45.1979	15.0813	5	5.33017	10.1793	4.50343	5.08264	4.13369	3.25648	3.93659	3.77004	3.78371	4.14549	5.91054	4.55476	4.58111
ASHGA5P053820	0.0354346	0.167089	2.26948	up	noncoding	uc004bos.3	AB074162	UCSC_knowngene	2239	chr9	+	127420690	127422929		CTTACGTAACAGTTCAGGACTACTTCGGTTCTTTTACTGGGTAAGCACTTTCAATTTTTT	intronic antisense	NM_001489	NR6A1	nuclear receptor subfamily 6 group A member 1 isoform 2	-	127284702	127533576	182.3	1041.51	1023.96	1297.89	439.799	1862.98	588.337	879.001	1431.32	1753.69	425.825	2300.8	1189.74	424.667	312.409	524.7	8.22527	9.57311	10.0594	10.5281	8.42812	10.539	8.6376	10.131	10.5765	10.3979	8.36485
ASHGA5P053820	0.0354346	0.167089	2.26948	up	noncoding	uc004bos.3	AB074162	UCSC_knowngene	2239	chr9	+	127420690	127422929		CTTACGTAACAGTTCAGGACTACTTCGGTTCTTTTACTGGGTAAGCACTTTCAATTTTTT	intronic antisense	NM_033334	NR6A1	nuclear receptor subfamily 6 group A member 1 isoform 1	-	127284702	127533576	182.3	1041.51	1023.96	1297.89	439.799	1862.98	588.337	879.001	1431.32	1753.69	425.825	2300.8	1189.74	424.667	312.409	524.7	8.22527	9.57311	10.0594	10.5281	8.42812	10.539	8.6376	10.131	10.5765	10.3979	8.36485
ASHGA5P031930	2.40281e-05	0.00876847	2.26853	up	noncoding	ENST00000564358	RP11-449J10.1	GENCODE	579	chr16	+	77467278	77478233		CCTCTATAACATAAAGAAACACTTCAGAATTGCCTAAATATTGCTTTGCCCAGTGAGTTA	intronic antisense	NM_199355	ADAMTS18	A disintegrin and metalloproteinase with thrombospondin motifs 18 preproprotein	-	77316024	77469011	11.1925	54.3863	39.1191	36.2686	52.7508	35.3261	39.3905	42.99	30.2092	32.5148	50.5192	37.603	46.7912	13.0803	14.5269	18.0276	3.94819	5.32532	5.23091	5.47444	5.55782	4.92956	4.88024	5.51677	5.06703	4.70862	5.36226
ASHGA5P031106	0.0418642	0.183609	2.2655	up	noncoding	ENST00000565692	CTD-2014E2.5	GENCODE	971	chr16	-	31574505	31579037		AGGACAGATCTATTCTTGGATTGTGGACAGGCATCAGCCTACTAACATCATATGGAACAG	intergenic							10.0857	21.074	12.365	5.85899	9.76798	23.8825	13.8219	9.27339	36.4615	61.5957	32.0202	6.62725	9.72627	5	5	5	3.78287	3.99212	3.58098	2.90474	3.23269	4.33653	3.34303	3.27699	5.33367	5.62195	4.73202
ASHGA5P039854	0.0107772	0.0899691	2.26471	up	noncoding	ENST00000503394	RP11-552M14.1	GENCODE	546	chr4	+	23107124	23125110		GATGAACTGCTGTCCTCATCAGACGCCTTATTTTGTTTAGAATTCAAGCTCACTTGACAG	intergenic							20.3636	46.2416	43.5202	8.71552	28.7749	41.989	51.4517	29.4857	36.7649	99.7507	71.1796	50.4405	34.7979	7.00318	14.939	15.5451	4.93046	5.08785	5.38717	3.45587	4.73052	5.1737	5.25892	4.95365	5.34753	6.3126	5.83582
ASHGA5P046687	0.00702096	0.0751871	2.26164	up	noncoding	ENST00000431432	GS1-256O22.5	GENCODE	623	chrX	+	142372753	142604631		CATCCCATAGGCCTTAATAGGAAGATGTATGGTTACCCTCTTGACACAAGGATGATTTAG	intronic antisense	NM_001009609	SPANXN3	sperm protein associated with the nucleus on the X chromosome N3	-	142596563	142605307	5.04477	42.669	41.7189	8.11057	17.5945	29.5858	33.1578	30.5375	38.4353	30.0571	58.9884	36.9147	26.4867	15.8141	11.9018	13.5953	2.62135	4.97711	5.32494	3.35501	4.06027	4.66154	4.62717	5.0061	5.41289	4.59815	5.57811
ASHGA5P046608	0.023153	0.133498	2.26041	up	noncoding	ENST00000564612	RP4-545K15.5	GENCODE	651	chrX	+	100882857	100883508		GGGGAGAGAAGCACAGAATTGAAACAATGTATACCCTTCCAGACACTTTTACTATTCATA	intergenic							102.142	906.338	132.658	194.217	157.009	555.636	415.804	501.174	321.606	305.11	251.092	1003.68	242.715	106.783	122.631	111.542	7.37637	9.3765	7.01621	7.87771	7.03047	8.7949	8.15997	9.2784	8.43714	7.88619	7.62102
ASHGA5P037345	0.0219829	0.129487	2.25814	up	noncoding	ENST00000442815	AP001046.5	GENCODE	2798	chr21	-	44778026	44782229		ATCCAGATGTGAACTGTGGCTGTTGTTTGCAATTGAAGCAGAGATGCAGAGGATGGAACA	intergenic							8.52951	91.5013	20.1981	20.6301	19.2155	20.0898	18.4334	19.4498	30.8859	9.97772	21.0299	16.2759	5.45996	5	7.37921	8.97446	3.50789	6.04977	4.2868	4.67504	4.1789	4.08262	3.7637	4.36317	5.0959	3.02193	4.16445
ASHGA5P037640	0.0186617	0.118544	2.25667	up	noncoding	ENST00000440255	RP1-213J1P__B.1	GENCODE	819	chr22	-	28072555	28110959		CACGAATATAAGATTGGCCATTTGGGGCATGAATGCTATTCATGGATTGGATCTCCTAAG	intergenic							5.02131	28.5912	24.5571	83.7983	15.8485	22.9696	22.6368	33.0048	20.7151	27.0344	12.5854	24.5778	18.0388	11.8175	13.7468	7.85163	2.61665	4.42395	4.56474	6.67242	3.91377	4.27993	4.06819	5.12995	4.53387	4.44429	3.4936
ASHGA5P051236	0.00194496	0.0438	2.25643	up	noncoding	ENST00000538634	LL22NC03-86G7.1	GENCODE	1655	chr22	+	22292608	22294263		ATTCGGAAAGGTCTGTCTGTAGCAGCTGTGAAACTGCTTCGTGGGCCAGAGCAGCAGCAA	natural antisense	NM_014634	PPM1F	protein phosphatase 1F	-	22273791	22307250	5	13.7963	8.41152	14.0056	16.2054	8.70853	19.9859	13.4457	19.6937	16.5142	14.7678	31.6649	16.3834	5	7.94512	7.15005	2.34794	3.39486	3.03177	4.11804	3.94654	2.77677	3.88145	3.81972	4.45756	3.74635	3.70233
ASHGA5P044578	0.00448172	0.0617893	2.24769	up	noncoding	TCONS_00001181	XLOC_000447	LincRNAs identified by Cabili et al	588	chr1	+	163393105	163394820		AACTCTTCTGGATTTCTGTTGCGACTGATTACCATATAACGTCTCCTTTCCCCATAAGAT	intergenic							313.418	1784.97	1442.97	525.812	1177.19	1359.24	1995.61	1619.63	2541.61	3272	2417.01	1132.14	1304.28	615.082	605.906	554.835	9.00245	10.3844	10.5678	9.27645	9.78741	10.0758	10.3054	11.0528	11.3966	11.3203	10.8933
ASHGA5P018784	0.00100265	0.0342908	2.24624	up	noncoding	ENST00000457627	KB-1592A4.15	GENCODE	1563	chr22	-	21470110	21473751		AATGAAACAGCCTCTGAGGGCAGCAGTGCACGTGGAGGAGACGTCTCCCATGAGGCCAAG	intergenic							6.51209	22.5739	20.6479	8.48717	18.369	17.5581	31.4002	35.3215	24.1965	19.0964	29.0912	29.3567	9.32058	8.29139	9.18284	5.94068	3.03405	4.09255	4.3194	3.41536	4.11821	3.876	4.54799	5.23441	4.75803	3.95182	4.60379
ASHGA5P018544	0.0184725	0.117846	2.24372	up	noncoding	ENST00000454812	RP11-328M4.2	GENCODE	575	chr6	-	41491632	41516359		TAGGCAGGTCTCCGAAACCGGGGTGAAGATGCTGAAGTTCAGGTCATTCCGGACTCCTGA	intronic antisense	NM_001012426	FOXP4	forkhead box protein P4 isoform 1	+	41514163	41570122	7.79965	9.94393	22.5027	21.8698	14.0352	15.0641	61.4944	14.4618	5.08861	21.1749	25.8632	12.7595	19.9108	6.97241	5	6.1832	3.35106	2.95026	4.43904	4.75574	3.7508	3.64896	5.51476	3.92986	2.64774	4.0916	4.44972
ASHGA5P018544	0.0184725	0.117846	2.24372	up	noncoding	ENST00000454812	RP11-328M4.2	GENCODE	575	chr6	-	41491632	41516359		TAGGCAGGTCTCCGAAACCGGGGTGAAGATGCTGAAGTTCAGGTCATTCCGGACTCCTGA	intronic antisense	NM_001012427	FOXP4	forkhead box protein P4 isoform 3	+	41514163	41570122	7.79965	9.94393	22.5027	21.8698	14.0352	15.0641	61.4944	14.4618	5.08861	21.1749	25.8632	12.7595	19.9108	6.97241	5	6.1832	3.35106	2.95026	4.43904	4.75574	3.7508	3.64896	5.51476	3.92986	2.64774	4.0916	4.44972
ASHGA5P018544	0.0184725	0.117846	2.24372	up	noncoding	ENST00000454812	RP11-328M4.2	GENCODE	575	chr6	-	41491632	41516359		TAGGCAGGTCTCCGAAACCGGGGTGAAGATGCTGAAGTTCAGGTCATTCCGGACTCCTGA	intronic antisense	NM_138457	FOXP4	forkhead box protein P4 isoform 2	+	41514163	41570122	7.79965	9.94393	22.5027	21.8698	14.0352	15.0641	61.4944	14.4618	5.08861	21.1749	25.8632	12.7595	19.9108	6.97241	5	6.1832	3.35106	2.95026	4.43904	4.75574	3.7508	3.64896	5.51476	3.92986	2.64774	4.0916	4.44972
ASHGA5P054938	0.0420411	0.184035	2.24173	up	noncoding	ENST00000544553	RP11-783K16.5	GENCODE	391	chr11	+	64013435	64015689		CTGCATTTCCTCAGAAGGCTGTAACAAAGATTAAATAGGAAAATTCGTGGAAAGTTCAAT	intronic antisense	NM_138689	PPP1R14B	protein phosphatase 1 regulatory subunit 14B	-	64011950	64014413	190.761	256.771	335.948	242.35	887.175	358.25	843.443	255.799	319.393	325.439	113.37	123.275	199.851	68.3092	114.414	51.5091	8.29568	7.52641	8.38965	8.18486	9.39478	8.1683	9.12182	8.23763	8.42603	7.98006	6.48549
ASHGA5P016113	0.0220731	0.129788	2.23773	up	noncoding	ENST00000426942	LINC00313	GENCODE	269	chr21	-	44881973	44884853		TGTCAGTTGCTTCCTCTGGAGTCCTTGGAAGGAAATGACCGCAGAAGGGAGTGCACCGTG	intergenic							7.42443	29.2434	22.1531	5	5.00034	20.8054	31.0181	22.2674	25.723	25.2497	23.351	25.0115	24.2124	7.42997	5	8.51273	3.26328	4.45822	4.41628	2.35808	2.43267	4.13459	4.52883	4.54865	4.83857	4.34052	4.31027
ASHGA5P039033	0.00249376	0.0481523	2.23584	up	noncoding	TCONS_00023778	XLOC_011572	LincRNAs identified by Cabili et al	391	chr15	-	89897149	89901885		ACCTGCAACCTCCTTCAGAGGACTGGAGCTTCATCAGCTGCATGAGCAGAGCTGCAAGTG	intergenic							5	16.416	15.87	5	5.90743	18.1208	23.1198	15.0896	14.5094	9.85805	16.6271	9.50427	9.52117	5	5	5	2.34794	3.6408	3.94819	2.35808	2.56664	3.92424	4.10094	3.99185	4.03753	3.00301	3.85731
ASHGA5P018589	0.00139996	0.0390055	2.23462	up	noncoding	ENST00000455328	XXbac-BPG254F23.7	GENCODE	396	chr6	+	32685806	32686609		CATTCAATTCAAGCTCATGAAATATCAGAGAGGTTATGAAGCCTTCCTGAATGCTCATTC	intergenic							9.01172	31.0493	27.3152	15.3756	15.2782	21.12	21.0763	25.0981	22.386	21.732	22.9836	22.1296	10.9605	5	5	17.8339	3.59792	4.53902	4.72122	4.26216	3.86314	4.15292	3.96416	4.72122	4.64183	4.12837	4.28923
ASHGA5P000079	0.0249319	0.138808	2.23413	up	noncoding	AV731389		LincRNAs identified by Khalil et al	623	chr10	-	109565231	109565844		GGACTAGTTAAGACAGAATTTGCTCAGCAGAATAAATTCACCTCTTCTGTTATCAAGTTA	intergenic							80.9494	236.632	171.662	31.5581	61.755	98.742	240.292	171.824	205.741	234.368	218.634	172.569	101.829	25.5843	41.521	53.7519	7.04198	7.41399	7.39587	5.2745	5.76912	6.37853	7.40519	7.62024	7.8014	7.5132	7.42465
ASHGA5P029428	0.0209025	0.125806	2.23254	up	noncoding	TCONS_00016160	XLOC_007571	LincRNAs identified by Cabili et al	206	chr9	+	130349967	130354487		ATCCTGTTTCTCAGAGAGGAAGACAGACACTCTTAGCATAATGAGGGTCAAAAGTTGGGC	intergenic							5	13.8261	5.84363	19.0894	5.55668	30.3077	15.5127	19.4217	13.2732	5	5.40943	23.9658	7.91656	5	5	5	2.34794	3.39813	2.54893	4.56032	2.50844	4.70169	3.52065	4.36132	3.92011	2.32289	2.51205
ASHGA5P016309	0.0400582	0.178977	2.23104	up	noncoding	ENST00000429139	MIR181A2HG	GENCODE	662	chr9	+	127420745	127460910		GTTCAGGACTACTTCGGTTCTTTTACTGGATCATATAAATCTTTCGCCTTTTAAATCATG	intronic antisense	NM_001489	NR6A1	nuclear receptor subfamily 6 group A member 1 isoform 2	-	127284702	127533576	139.798	742.835	685.405	1155.82	322.836	1491.36	449.557	597.918	1200.13	1445.67	331.647	1635.05	849.945	315.08	241.718	408.823	7.83794	9.08346	9.44604	10.3602	7.99959	10.2207	8.2725	9.53062	10.3082	10.1183	8.00845
ASHGA5P016309	0.0400582	0.178977	2.23104	up	noncoding	ENST00000429139	MIR181A2HG	GENCODE	662	chr9	+	127420745	127460910		GTTCAGGACTACTTCGGTTCTTTTACTGGATCATATAAATCTTTCGCCTTTTAAATCATG	intronic antisense	NM_033334	NR6A1	nuclear receptor subfamily 6 group A member 1 isoform 1	-	127284702	127533576	139.798	742.835	685.405	1155.82	322.836	1491.36	449.557	597.918	1200.13	1445.67	331.647	1635.05	849.945	315.08	241.718	408.823	7.83794	9.08346	9.44604	10.3602	7.99959	10.2207	8.2725	9.53062	10.3082	10.1183	8.00845
ASHGA5P028134	0.0357033	0.167652	2.23035	up	noncoding	ENST00000552324	RP11-320P7.2	GENCODE	578	chr12	+	70574117	70595784		TCACTGGCCACTGACAAATGACACTTCAAGAGGAATACAGGCTTAATAGCTGCGAACACA	intergenic							65.1537	265.398	161.857	52.1922	88.2555	231.894	385.877	122.335	285.387	774.216	106.105	177.804	61.4424	49.9074	60.6408	46.6247	6.71717	7.5738	7.30726	5.98953	6.26022	7.56317	8.06064	7.10648	8.27009	9.21247	6.39222
ASHGA5P007435	0.0390375	0.176195	2.2302	up	noncoding	NR_045013	LMO3	RefSeq	3600	chr12	-	16701305	16761148	NR_045014	TGAAGTGTGCCTGCTGTGACTGTCGCTTGGGAGAGGCTCTTTGGTGTAACGGGAAACTGC	exon sense-overlapping	NM_001001395	LMO3	LIM domain only protein 3 isoform 1	-	16701305	16761148	542.802	2800	1781.21	1864.4	1844.63	2374.84	7091.12	1497.66	2261.57	528.274	995.801	4581.73	2004.52	671.779	680.756	786.186	9.75121	11.0992	10.8701	11.0442	10.3953	10.9192	12.114	10.9299	11.232	8.64413	9.58985
ASHGA5P007435	0.0390375	0.176195	2.2302	up	noncoding	NR_045013	LMO3	RefSeq	3600	chr12	-	16701305	16761148	NR_045014	TGAAGTGTGCCTGCTGTGACTGTCGCTTGGGAGAGGCTCTTTGGTGTAACGGGAAACTGC	exon sense-overlapping	NM_001243609	LMO3	LIM domain only protein 3 isoform 1	-	16701305	16761148	542.802	2800	1781.21	1864.4	1844.63	2374.84	7091.12	1497.66	2261.57	528.274	995.801	4581.73	2004.52	671.779	680.756	786.186	9.75121	11.0992	10.8701	11.0442	10.3953	10.9192	12.114	10.9299	11.232	8.64413	9.58985
ASHGA5P007435	0.0390375	0.176195	2.2302	up	noncoding	NR_045013	LMO3	RefSeq	3600	chr12	-	16701305	16761148	NR_045014	TGAAGTGTGCCTGCTGTGACTGTCGCTTGGGAGAGGCTCTTTGGTGTAACGGGAAACTGC	exon sense-overlapping	NM_001243610	LMO3	LIM domain only protein 3 isoform 1	-	16701305	16759734	542.802	2800	1781.21	1864.4	1844.63	2374.84	7091.12	1497.66	2261.57	528.274	995.801	4581.73	2004.52	671.779	680.756	786.186	9.75121	11.0992	10.8701	11.0442	10.3953	10.9192	12.114	10.9299	11.232	8.64413	9.58985
ASHGA5P007435	0.0390375	0.176195	2.2302	up	noncoding	NR_045013	LMO3	RefSeq	3600	chr12	-	16701305	16761148	NR_045014	TGAAGTGTGCCTGCTGTGACTGTCGCTTGGGAGAGGCTCTTTGGTGTAACGGGAAACTGC	exon sense-overlapping	NM_001243611	LMO3	LIM domain only protein 3 isoform 2	-	16701305	16758313	542.802	2800	1781.21	1864.4	1844.63	2374.84	7091.12	1497.66	2261.57	528.274	995.801	4581.73	2004.52	671.779	680.756	786.186	9.75121	11.0992	10.8701	11.0442	10.3953	10.9192	12.114	10.9299	11.232	8.64413	9.58985
ASHGA5P007435	0.0390375	0.176195	2.2302	up	noncoding	NR_045013	LMO3	RefSeq	3600	chr12	-	16701305	16761148	NR_045014	TGAAGTGTGCCTGCTGTGACTGTCGCTTGGGAGAGGCTCTTTGGTGTAACGGGAAACTGC	exon sense-overlapping	NM_001243612	LMO3	LIM domain only protein 3 isoform 3	-	16701305	16758904	542.802	2800	1781.21	1864.4	1844.63	2374.84	7091.12	1497.66	2261.57	528.274	995.801	4581.73	2004.52	671.779	680.756	786.186	9.75121	11.0992	10.8701	11.0442	10.3953	10.9192	12.114	10.9299	11.232	8.64413	9.58985
ASHGA5P007435	0.0390375	0.176195	2.2302	up	noncoding	NR_045013	LMO3	RefSeq	3600	chr12	-	16701305	16761148	NR_045014	TGAAGTGTGCCTGCTGTGACTGTCGCTTGGGAGAGGCTCTTTGGTGTAACGGGAAACTGC	exon sense-overlapping	NM_001243613	LMO3	LIM domain only protein 3 isoform 4	-	16701305	16760084	542.802	2800	1781.21	1864.4	1844.63	2374.84	7091.12	1497.66	2261.57	528.274	995.801	4581.73	2004.52	671.779	680.756	786.186	9.75121	11.0992	10.8701	11.0442	10.3953	10.9192	12.114	10.9299	11.232	8.64413	9.58985
ASHGA5P007435	0.0390375	0.176195	2.2302	up	noncoding	NR_045013	LMO3	RefSeq	3600	chr12	-	16701305	16761148	NR_045014	TGAAGTGTGCCTGCTGTGACTGTCGCTTGGGAGAGGCTCTTTGGTGTAACGGGAAACTGC	exon sense-overlapping	NM_018640	LMO3	LIM domain only protein 3 isoform 1	-	16701305	16759536	542.802	2800	1781.21	1864.4	1844.63	2374.84	7091.12	1497.66	2261.57	528.274	995.801	4581.73	2004.52	671.779	680.756	786.186	9.75121	11.0992	10.8701	11.0442	10.3953	10.9192	12.114	10.9299	11.232	8.64413	9.58985
ASHGA5P037300	3.57792e-05	0.0101234	2.22937	up	noncoding	ENST00000434195	HLCS-IT1	GENCODE	531	chr21	-	38176284	38178585		TGTCAGTACAGCTTAGCCATGTGACCCAGAACATGTCTGTCTACCAAGTTTCTGTATGTG	intron sense-overlapping	NM_000411	HLCS	biotin--protein ligase	-	38123188	38362545	5.49489	18.9062	14.3244	12.4953	11.2591	11.3332	15.6527	20.7919	15.9576	15.7508	12.3704	19.6142	9.599	5	5	8.17865	2.74925	3.84193	3.79755	3.95436	3.4447	3.21666	3.53295	4.45544	4.16481	3.67918	3.47076
ASHGA5P037300	3.57792e-05	0.0101234	2.22937	up	noncoding	ENST00000434195	HLCS-IT1	GENCODE	531	chr21	-	38176284	38178585		TGTCAGTACAGCTTAGCCATGTGACCCAGAACATGTCTGTCTACCAAGTTTCTGTATGTG	intron sense-overlapping	NM_001242784	HLCS	biotin--protein ligase	-	38123188	38338956	5.49489	18.9062	14.3244	12.4953	11.2591	11.3332	15.6527	20.7919	15.9576	15.7508	12.3704	19.6142	9.599	5	5	8.17865	2.74925	3.84193	3.79755	3.95436	3.4447	3.21666	3.53295	4.45544	4.16481	3.67918	3.47076
ASHGA5P037300	3.57792e-05	0.0101234	2.22937	up	noncoding	ENST00000434195	HLCS-IT1	GENCODE	531	chr21	-	38176284	38178585		TGTCAGTACAGCTTAGCCATGTGACCCAGAACATGTCTGTCTACCAAGTTTCTGTATGTG	intron sense-overlapping	NM_001242785	HLCS	biotin--protein ligase	-	38123188	38353264	5.49489	18.9062	14.3244	12.4953	11.2591	11.3332	15.6527	20.7919	15.9576	15.7508	12.3704	19.6142	9.599	5	5	8.17865	2.74925	3.84193	3.79755	3.95436	3.4447	3.21666	3.53295	4.45544	4.16481	3.67918	3.47076
ASHGA5P032052	0.0295764	0.152174	2.22927	up	noncoding	TCONS_00016018	XLOC_007412	LincRNAs identified by Cabili et al	356	chr9	+	77791048	77794685		TCACCAATCCAGTGCTCACTTATCCATGTCAGCTCTTTAAGTCATGTCTGAGATCCCTGA	intergenic							13.2209	35.5	24.3866	17.9067	17.2282	19.1354	17.2669	27.6923	22.2623	28.7186	36.9098	155.6	17.5208	5	11.1177	14.3796	4.22606	4.72268	4.55436	4.46992	4.02969	4.00918	3.66761	4.86403	4.63323	4.53005	4.92311
ASHGA5P047155	1.69487e-05	0.00823747	2.22396	up	noncoding	ENST00000420941	RP11-223P11.2	GENCODE	405	chr10	-	128811764	128814220		CTGGCCTGACACCAAACTCCACTTTCCCTGAATGACTCTAATAAAAGTTTATCAAAACTC	intronic antisense	NM_001380	DOCK1	dedicator of cytokinesis protein 1	+	128594022	129250780	29.0656	123.258	124.64	59.9957	97.8767	65.7335	110.895	92.3477	103.198	101.234	143.169	93.9914	69.2703	30.2382	41.7529	28.7405	5.47651	6.4722	6.92387	6.19629	6.40076	5.80391	6.33596	6.66874	6.82224	6.3315	6.81211
ASHGA5P034125	0.00938541	0.0848562	2.22341	up	noncoding	uc002nqg.3	BC033373	UCSC_knowngene	2409	chr19	-	21770233	21776808		GTGCCTTCCTCTGTCAAATGGGCAGAAGAATATCCTTTTGATAGAATTAAAATATACGAA	intergenic							137	1013.03	276.88	271.756	400.804	1620.73	703.912	511.598	464.555	1165.11	374.575	657.333	203.287	216.54	167.037	172.152	7.80674	9.53717	8.10852	8.33698	8.29617	10.3492	8.87564	9.30731	8.95039	9.79879	8.1783
ASHGA5P035637	0.00112924	0.0357749	2.22325	up	noncoding	ENST00000441444	AC144525.1	GENCODE	592	chr2	-	239697288	239698357		CCCGTTTCCTCTGCAGAAAGCTTTTCAAGAAGATACACTCGGAATTAGCAATATTTCCAC	intergenic							14.3099	53.8806	25.8018	17.2881	16.4837	16.9425	32.8576	25.8783	36.2615	26.3785	27.1123	33.8428	15.726	6.53262	7.74183	9.18461	4.35609	5.3086	4.64002	4.42244	3.96618	3.81936	4.61335	4.76453	5.32711	4.40815	4.51053
ASHGA5P044710	0.0105218	0.0892209	2.22202	up	noncoding	uc003xdr.1	AF116693	UCSC_knowngene	1618	chr8	+	23427477	23429095		AAATAGCCACCTTCCAGGCGTGAGTCCTGGAGATAAAAATGGATTTTAACCTAGGACTGC	exon sense-overlapping	NM_016612	SLC25A37	mitoferrin-1	+	23386362	23430063	35.4082	381.389	198.709	130.43	140.72	488.279	240.211	365.763	197.68	564.869	163.587	213.94	199.166	90.5809	77.0972	174.872	5.78283	8.1061	7.61376	7.30326	6.88788	8.615	7.40481	8.78946	7.74757	8.74133	7.00563
ASHGA5P047923	0.0279373	0.147589	2.22166	up	noncoding	ENST00000526906	RP11-351I24.1	GENCODE	803	chr11	-	10324203	10325251		TTCCTGGAAGGAGTCACCTGAGCGGACCTGAATTCCATCTGAGGACGGAGGACAGATTCC	bidirectional	ENST00000278175	ADM	adrenomedullin [Source:HGNC Symbol;Acc:259]	+	10326226	10328944	5.51075	39.0259	15.3699	11.1776	15.9072	37.5522	23.5941	12.1648	33.3609	115.642	21.2755	15.6366	13.9929	13.718	5.58378	10.9505	2.75444	4.85433	3.90206	3.79489	3.91858	5.02019	4.12707	3.66892	5.20111	6.52268	4.17855
ASHGA5P046200	0.000310811	0.0209302	2.22033	up	noncoding	TCONS_00002376	XLOC_000814	LincRNAs identified by Cabili et al	476	chr1	-	44498209	44499602		TTCAAACCAGAATCTTTCTCACAAGTGTCTCCTCAGGACACAGCTGTGTGGTTTCCTGAA	intergenic							8.91997	51.1486	46.9103	15.6002	28.8429	29.851	93.7528	32.7724	31.4172	38.4235	34.7954	37.0207	25.8827	11.3177	13.7383	18.1357	3.57911	5.23374	5.49326	4.28317	4.73476	4.6766	6.10992	5.11878	5.11759	4.95668	4.84281
ASHGA5P021023	0.00291	0.0516824	2.21964	up	noncoding	ENST00000523556	CTD-2530N21.4	GENCODE	515	chr8	-	22112088	22132675		TTAAGAGGATTAGCGATACAGGTGGTGAAAAAGAAACGATGACACCCCTAAGACCTGAGC	bidirectional	NM_001135721	PIWIL2	piwi-like protein 2	+	22133079	22213584	5.68799	21.0657	19.4413	8.43083	12.854	18.9195	18.0512	11.118	29.667	39.15	26.4117	31.8984	12.7538	5	12.0242	8.79105	2.80448	3.99132	4.23143	3.40849	3.63349	3.99354	3.73256	3.53314	5.04158	4.98411	4.47738
ASHGA5P021023	0.00291	0.0516824	2.21964	up	noncoding	ENST00000523556	CTD-2530N21.4	GENCODE	515	chr8	-	22112088	22132675		TTAAGAGGATTAGCGATACAGGTGGTGAAAAAGAAACGATGACACCCCTAAGACCTGAGC	bidirectional	NM_018068	PIWIL2	piwi-like protein 2	+	22132809	22213584	5.68799	21.0657	19.4413	8.43083	12.854	18.9195	18.0512	11.118	29.667	39.15	26.4117	31.8984	12.7538	5	12.0242	8.79105	2.80448	3.99132	4.23143	3.40849	3.63349	3.99354	3.73256	3.53314	5.04158	4.98411	4.47738
ASHGA5P023068	0.0393733	0.177101	2.21308	up	noncoding	ENST00000568970	ERVK13-1	GENCODE	278	chr16	-	2717975	2721406		AAACTTGGTGCAGGCGGCTGACCCCGCAGCTCAACAAGATCAAGAGGCTGATAATCAAGC	intergenic							9.03337	21.9399	12.7161	6.08547	11.3796	104.262	18.535	6.23528	12.8803	20.2677	16.1564	15.0397	16.7227	5	5.8461	5	3.60384	4.05076	3.61847	2.95596	3.46428	6.45732	3.77168	2.71704	3.87935	4.03267	3.81875
ASHGA5P050249	0.00394601	0.0583325	2.21163	up	noncoding	uc010xxw.2	DKFZp434J0226	UCSC_knowngene	1714	chr19	+	46713418	46718094	uc002ped.1	TGCTATCGGGAGGTGACAGGTGACTGACCTCAGCCTTGGTGTTCAAGAAGATTCCAGAAG	intergenic							16.2853	60.6084	87.8284	23.6257	38.1121	49.9283	33.3533	91.9813	27.424	41.1807	45.3119	46.7418	27.1687	8.90343	16.6844	22.4602	4.56474	5.47856	6.40021	4.86403	5.10877	5.42265	4.63472	6.663	4.93418	5.05636	5.20874
ASHGA5P034149	0.000823502	0.0316669	2.20754	up	noncoding	TCONS_00004899	XLOC_001680	LincRNAs identified by Cabili et al	480	chr2	+	133095051	133096187	TCONS_00004898	TTTGTCGAGTTTGCAGAATTTGGTCTTGGCGGGTTGAGGATCTCTTGTATTTTGTGCGCT	intergenic							23.4828	81.5807	51.9368	55.8634	65.9002	50.1581	56.1046	60.6672	74.1164	148.287	42.6561	70.6271	70.3303	20.0182	21.0209	25.3426	5.14774	5.89466	5.63388	6.09278	5.857	5.42806	5.38237	6.03026	6.34798	6.86437	5.12744
ASHGA5P020773	0.0295908	0.152205	2.20649	up	noncoding	ENST00000519655	RP11-37B2.1	GENCODE	1407	chr8	-	90621628	90769955		CAAGGACACAGTGCTAGTATGAATGAATAATAATGGGGTTGTCTATGAAGAGGAGAGAAT	bidirectional	NM_003821	RIPK2	receptor-interacting serine/threonine-protein kinase 2	+	90769974	90803292	17.4004	32.1786	23.5478	39.148	29.3294	156.603	38.4983	65.4565	90.5752	126.515	34.1499	35.6926	39.2429	13.0208	20.4123	18.1315	4.67266	4.59072	4.50317	5.58315	4.75705	7.02149	4.84907	6.14492	6.6399	6.64778	4.81417
ASHGA5P025903	0.0372391	0.171814	2.20634	up	noncoding	NR_046137	FAM91A2	RefSeq	961	chr1	+	149576261	149672733		CTGTTTGCAGAAATCACAGAGATCAGCAACTCTAGAGTGCGATGAAGAAGCTTCACTCTG	intergenic							5	14.2226	23.267	11.9971	47.3159	14.7686	13.5935	6.89423	5	7.32239	29.7057	29.6326	13.4764	5	5	11.504	2.34794	3.43682	4.48657	3.89513	5.41451	3.61827	3.31907	2.87245	2.35063	2.59335	4.63334
ASHGA5P026868	0.00292143	0.051747	2.20592	up	noncoding	TCONS_00012533	XLOC_005361	LincRNAs identified by Cabili et al	541	chr6	+	80247345	80251560	TCONS_00012530, TCONS_00012534, TCONS_00012535	TTATCTTTCATGTTTGCTCAGAATAGTGAGGTGATTCTCCACAGGAAAACTGGAATGCTG	intergenic							95.9064	170.577	415.277	178.001	329.469	392.107	551.411	135.723	193.802	170.346	435.145	282.465	202.827	88.0325	75.7535	81.9723	7.2863	6.94271	8.70054	7.74796	8.0281	8.29805	8.55504	7.2631	7.72035	7.05962	8.39104
ASHGA5P027736	5.84835e-05	0.0118918	2.20543	up	noncoding	ENST00000354425	RP5-1096D14.6	GENCODE	629	chr12	+	2113831	2120558		TTGAGGAAGATGATATTGGATGTGGCTGATTTCACATACAGGAGCCTTGTCCTGGGACAT	intron sense-overlapping	ENST00000543114	CACNA1C	calcium channel, voltage-dependent, L type, alpha 1C subunit [Source:HGNC Symbol;Acc:1390]	+	2079951	2224550	20.4803	71.7052	67.9512	41.9066	39.6121	38.755	48.2065	41.2055	57.8606	54.2588	76.156	63.218	43.7478	14.2961	21.4239	17.0029	4.94135	5.71334	6.03364	5.68048	5.16693	5.0635	5.17291	5.45322	5.99654	5.44298	5.93677
ASHGA5P025717	0.0259645	0.141713	2.20488	up	noncoding	NR_027996	RDM1	RefSeq	817	chr17	-	34245084	34257780		GGCTTTGCATGTTCGTCTTGGCACCAGACATAAGGCAGTTCAACATCAAGCCCTTGCCCT	exon sense-overlapping	NM_001034836	RDM1	RAD52 motif-containing protein 1 isoform 2	-	34249481	34257780	58.3354	132.165	74.3643	53.2061	32.0417	43.1875	37.847	56.271	73.2029	59.368	121.419	95.7737	42.6217	11.6144	13.2718	22.0966	6.54359	6.57664	6.15956	6.0182	4.87233	5.21369	4.8242	5.92058	6.33262	5.56984	6.58112
ASHGA5P025717	0.0259645	0.141713	2.20488	up	noncoding	NR_027996	RDM1	RefSeq	817	chr17	-	34245084	34257780		GGCTTTGCATGTTCGTCTTGGCACCAGACATAAGGCAGTTCAACATCAAGCCCTTGCCCT	exon sense-overlapping	NM_001163120	RDM1	RAD52 motif-containing protein 1 isoform 3	-	34245084	34257780	58.3354	132.165	74.3643	53.2061	32.0417	43.1875	37.847	56.271	73.2029	59.368	121.419	95.7737	42.6217	11.6144	13.2718	22.0966	6.54359	6.57664	6.15956	6.0182	4.87233	5.21369	4.8242	5.92058	6.33262	5.56984	6.58112
ASHGA5P025717	0.0259645	0.141713	2.20488	up	noncoding	NR_027996	RDM1	RefSeq	817	chr17	-	34245084	34257780		GGCTTTGCATGTTCGTCTTGGCACCAGACATAAGGCAGTTCAACATCAAGCCCTTGCCCT	exon sense-overlapping	NM_001163121	RDM1	RAD52 motif-containing protein 1 isoform 4	-	34245084	34257780	58.3354	132.165	74.3643	53.2061	32.0417	43.1875	37.847	56.271	73.2029	59.368	121.419	95.7737	42.6217	11.6144	13.2718	22.0966	6.54359	6.57664	6.15956	6.0182	4.87233	5.21369	4.8242	5.92058	6.33262	5.56984	6.58112
ASHGA5P025717	0.0259645	0.141713	2.20488	up	noncoding	NR_027996	RDM1	RefSeq	817	chr17	-	34245084	34257780		GGCTTTGCATGTTCGTCTTGGCACCAGACATAAGGCAGTTCAACATCAAGCCCTTGCCCT	exon sense-overlapping	NM_001163122	RDM1	RAD52 motif-containing protein 1 isoform 5	-	34245084	34257303	58.3354	132.165	74.3643	53.2061	32.0417	43.1875	37.847	56.271	73.2029	59.368	121.419	95.7737	42.6217	11.6144	13.2718	22.0966	6.54359	6.57664	6.15956	6.0182	4.87233	5.21369	4.8242	5.92058	6.33262	5.56984	6.58112
ASHGA5P025717	0.0259645	0.141713	2.20488	up	noncoding	NR_027996	RDM1	RefSeq	817	chr17	-	34245084	34257780		GGCTTTGCATGTTCGTCTTGGCACCAGACATAAGGCAGTTCAACATCAAGCCCTTGCCCT	exon sense-overlapping	NM_001163124	RDM1	RAD52 motif-containing protein 1 isoform 6	-	34245084	34257303	58.3354	132.165	74.3643	53.2061	32.0417	43.1875	37.847	56.271	73.2029	59.368	121.419	95.7737	42.6217	11.6144	13.2718	22.0966	6.54359	6.57664	6.15956	6.0182	4.87233	5.21369	4.8242	5.92058	6.33262	5.56984	6.58112
ASHGA5P025717	0.0259645	0.141713	2.20488	up	noncoding	NR_027996	RDM1	RefSeq	817	chr17	-	34245084	34257780		GGCTTTGCATGTTCGTCTTGGCACCAGACATAAGGCAGTTCAACATCAAGCCCTTGCCCT	exon sense-overlapping	NM_001163125	RDM1	RAD52 motif-containing protein 1 isoform 7	-	34249481	34257303	58.3354	132.165	74.3643	53.2061	32.0417	43.1875	37.847	56.271	73.2029	59.368	121.419	95.7737	42.6217	11.6144	13.2718	22.0966	6.54359	6.57664	6.15956	6.0182	4.87233	5.21369	4.8242	5.92058	6.33262	5.56984	6.58112
ASHGA5P025717	0.0259645	0.141713	2.20488	up	noncoding	NR_027996	RDM1	RefSeq	817	chr17	-	34245084	34257780		GGCTTTGCATGTTCGTCTTGGCACCAGACATAAGGCAGTTCAACATCAAGCCCTTGCCCT	exon sense-overlapping	NM_001163130	RDM1	RAD52 motif-containing protein 1 isoform 8	-	34245084	34257303	58.3354	132.165	74.3643	53.2061	32.0417	43.1875	37.847	56.271	73.2029	59.368	121.419	95.7737	42.6217	11.6144	13.2718	22.0966	6.54359	6.57664	6.15956	6.0182	4.87233	5.21369	4.8242	5.92058	6.33262	5.56984	6.58112
ASHGA5P025717	0.0259645	0.141713	2.20488	up	noncoding	NR_027996	RDM1	RefSeq	817	chr17	-	34245084	34257780		GGCTTTGCATGTTCGTCTTGGCACCAGACATAAGGCAGTTCAACATCAAGCCCTTGCCCT	exon sense-overlapping	NM_145654	RDM1	RAD52 motif-containing protein 1 isoform 1	-	34245084	34257780	58.3354	132.165	74.3643	53.2061	32.0417	43.1875	37.847	56.271	73.2029	59.368	121.419	95.7737	42.6217	11.6144	13.2718	22.0966	6.54359	6.57664	6.15956	6.0182	4.87233	5.21369	4.8242	5.92058	6.33262	5.56984	6.58112
ASHGA5P042347	0.00150023	0.0394474	2.20363	up	noncoding	TCONS_00020861	XLOC_010144	LincRNAs identified by Cabili et al	326	chr12	-	88045658	88064325		TAGTTTCTCACCATAACCTTGTAACTGACCTCTGTCCTGTGAATTCAGGAGTGGAGCTGA	intergenic							31.8042	146.398	90.3228	36.9854	44.1067	61.5169	122.258	88.3729	111.441	110.453	103.116	119.734	68.2674	23.3034	40.1227	23.6801	5.61559	6.71753	6.44101	5.50275	5.31413	5.70312	6.47361	6.59823	6.92654	6.45911	6.35201
ASHGA5P057321	0.00151909	0.0396216	2.20337	up	noncoding	TCONS_00016063	XLOC_007452	LincRNAs identified by Cabili et al	279	chr9	+	92768990	92777861		CTGCAATGTGTCGTTTAAGATTGAACAACATGGTGCCTTTGCCAGAAGTTAACAGGAAAC	intergenic							12.7064	40.9442	30.5745	23.6557	42.682	24.6837	33.4104	60.0985	18.2368	22.6942	26.9984	25.1836	24.0311	8.05433	7.66702	15.0806	4.15971	4.92113	4.88553	4.8664	5.27111	4.39227	4.63769	6.01807	4.35343	4.19194	4.50396
ASHGA5P028752	0.0257828	0.141302	2.20182	up	noncoding	ENST00000453470	LINC00297	GENCODE	913	chr13	+	30446749	30462542		TGTTTTCTACCTGTATTCCCCTTTAAGCTGTTGTTCACTAGACTCTAAGCCATGTGGTTT	intergenic							56.0106	200.227	130.415	56.9247	85.9528	221.262	144.189	142.06	398.397	619.594	322.048	137.278	102.724	54.7677	72.5286	46.8032	6.48205	7.16958	6.99135	6.11931	6.22552	7.49935	6.70099	7.33459	8.74133	8.87487	7.96784
ASHGA5P021967	0.00348264	0.0555189	2.20104	up	noncoding	ENST00000545800	RP11-783K16.13	GENCODE	853	chr11	-	64014410	64016966		GTGGCACAAGCCTTCTGAGGAAATGCAGGCACAGAGGAAGACATTCATTCTTTCAAAATC	exon sense-overlapping	NM_138689	PPP1R14B	protein phosphatase 1 regulatory subunit 14B	-	64011950	64014413	27.3046	75.6181	101.424	71.7762	184.585	101.283	168.107	59.7718	86.3483	61.3255	55.3155	47.4075	51.9281	22.809	37.606	23.4905	5.385	5.78774	6.61496	6.45497	7.24862	6.41479	6.91331	6.01058	6.57172	5.61625	5.49015
ASHGA5P037173	0.0293878	0.151701	2.19774	up	noncoding	ENST00000458368	RP4-697K14.3	GENCODE	376	chr20	+	62133639	62136464		TGAACTTTCGTTAGGTGAGTGTGGAGTAGGCATTATTGTACATTGTAGTCCTTTCTCCTC	intergenic							8.49888	19.7477	5	10.6402	12.0944	9.72213	7.15135	17.9619	19.6267	25.3283	41.5051	34.1159	10.0576	5	5	5.34101	3.50172	3.90316	2.32742	3.73001	3.55197	2.9567	2.46125	4.25067	4.45185	4.34363	5.08973
ASHGA5P033035	0.0396856	0.177831	2.1963	up	noncoding	TCONS_00029300	XLOC_014097	LincRNAs identified by Cabili et al	1982	chr21	-	44255638	44257805		AATATGCAAACACCCAAAAGGTTATAGGCTGTGCATTGTGTCACAAGGGAGCACTGTGCA	intergenic							5	35.7307	51.0121	7.54933	31.3552	32.6891	19.9575	24.0684	10.4713	29.5631	44.4662	36.3813	43.8579	5.62285	15.3521	27.9232	2.34794	4.73213	5.60822	3.2496	4.84936	4.81436	3.87893	4.65872	3.59425	4.57344	5.18345
ASHGA5P028292	0.0051492	0.0659436	2.19611	up	noncoding	TCONS_00009962	XLOC_004384	LincRNAs identified by Cabili et al	623	chr5	+	53939759	53942025		CACAAAGACAGCTGATGTTTCGCATGGACCTTAACAGAGTAACTGGTGTCTCTTCAGGAA	intergenic							6.09027	42.1886	23.8616	21.1293	69.283	23.5132	56.4879	18.8113	14.4361	34.2767	30.6926	60.9084	23.222	8.59479	13.5475	23.2555	2.9166	4.95995	4.52366	4.70911	5.9227	4.31398	5.39091	4.31479	4.0307	4.78325	4.67694
ASHGA5P026995	0.000190728	0.0177679	2.19516	up	noncoding	ENST00000539206	RP3-454B23.1	GENCODE	653	chr12	-	6264200	6269885		TGTTCTTCCGCTCTGGTGGGAATCTGATTGTGATCAGCATTGGGCCGCATGCCAGAGACG	intergenic							9.45578	44.1878	35.9958	11.1507	24.0972	23.8389	37.294	34.755	28.1787	46.0255	37.1689	45.1046	23.0424	9.24075	14.4755	11.6711	3.68189	5.02416	5.11142	3.79202	4.48912	4.33449	4.80041	5.20846	4.9709	5.22068	4.93361
ASHGA5P052052	0.00683872	0.0743816	2.19379	up	noncoding	ENST00000504106	RP11-679C8.2	GENCODE	529	chr4	+	120988124	121314877		CTTCTAACAGGTATGCAGTTTTCTCTGTAGACCCTTAATACACAGATAAGACTTGAAGGA	natural antisense	ENST00000296509	MAD2L1	MAD2 mitotic arrest deficient-like 1 (yeast) [Source:HGNC Symbol;Acc:6763]	-	120980576	120988229	5.32791	12.6879	20.3092	36.9403	12.2755	11.2947	18.9881	12.5645	13.296	11.0823	12.7997	9.16658	13.5116	5.50585	5	6.59196	2.69906	3.28471	4.29517	5.50131	3.57178	3.212	3.81153	3.71977	3.92183	3.17776	3.51525
ASHGA5P028728	0.00541214	0.0669807	2.19216	up	noncoding	TCONS_00016127	XLOC_007512	LincRNAs identified by Cabili et al	3728	chr9	+	110761848	110769666		TTTCCATGCTCTGAGCATGCCCATGTAAAATCCTCACCTTGGGTAAGATTGCCTCTTTGT	intergenic							20.8719	56.6552	45.0905	24.4376	28.1685	47.4824	41.5191	43.0308	69.0675	139.793	84.5154	41.0101	42.3343	11.7544	23.0278	15.5693	4.97049	5.37835	5.4391	4.9106	4.70266	5.35011	4.95518	5.51825	6.2502	6.78229	6.0843
ASHGA5P055496	0.0274224	0.146109	2.18864	up	noncoding	ENST00000356672	AC025165.8	GENCODE	2355	chr12	-	58005900	58011848		AGAGAGCTGTGATTCCTTATAAAGCCCCTTGTAGAACCACCTCATTCTCATTCCTCCATT	natural antisense	NM_001111270	ARHGEF25	rho guanine nucleotide exchange factor 25 isoform 3	+	58003962	58011028	76.1144	343.456	203.677	80.3961	122.026	240.343	199.957	234.806	574.206	844.648	546.34	235.855	198.813	98.7712	92.5199	80.1235	6.94738	7.94741	7.65093	6.61227	6.70233	7.61624	7.15746	8.10547	9.249	9.33909	8.72655
ASHGA5P055496	0.0274224	0.146109	2.18864	up	noncoding	ENST00000356672	AC025165.8	GENCODE	2355	chr12	-	58005900	58011848		AGAGAGCTGTGATTCCTTATAAAGCCCCTTGTAGAACCACCTCATTCTCATTCCTCCATT	natural antisense	NM_182947	ARHGEF25	rho guanine nucleotide exchange factor 25 isoform 1	+	58005217	58011028	76.1144	343.456	203.677	80.3961	122.026	240.343	199.957	234.806	574.206	844.648	546.34	235.855	198.813	98.7712	92.5199	80.1235	6.94738	7.94741	7.65093	6.61227	6.70233	7.61624	7.15746	8.10547	9.249	9.33909	8.72655
ASHGA5P034834	0.00228345	0.046796	2.18857	up	noncoding	ENST00000428335	AC114808.2	GENCODE	536	chr2	-	1153995	1156110		CACTAATTCATCCTCTTTCCTTGAACCACTTCTCATAGTGTACTCAGATGTAGATAAATT	intronic antisense	NM_018968	SNTG2	gamma-2-syntrophin	+	946553	1371384	16.7712	93.4193	76.484	21.2031	40.2701	73.991	91.7096	69.2581	103.522	114.314	117.812	81.1649	53.8404	21.4439	34.3054	30.7011	4.60784	6.07743	6.20142	4.71308	5.19009	5.97476	6.07917	6.23123	6.8273	6.50525	6.53935
ASHGA5P057794	0.0116549	0.0941035	2.18847	up	noncoding	TCONS_00022070	XLOC_010674	LincRNAs identified by Cabili et al	319	chr13	-	84638834	84656044		TGTCTATGAGAAGTACCTGCACTTAAGAGTCTGCTATTGCCTTAGGTACTGTTTGCACCG	intergenic							5.41471	5	19.1718	18.3159	10.64	17.272	13.6197	19.447	20.1307	29.1387	28.419	22.3884	17.4249	5	11.9785	7.07888	2.72311	2.32289	4.21263	4.50075	3.35804	3.84939	3.32325	4.36256	4.48895	4.55308	4.57316
ASHGA5P026488	0.024346	0.136794	2.18752	up	noncoding	ENST00000538355	RP11-783K16.5	GENCODE	431	chr11	+	64014525	64015649		TGAGAATAGGGGCTATCTGAGAATGCAGGGGAGTGGACATCGTGTGCAGACAGGGAGTCT	bidirectional	NM_138689	PPP1R14B	protein phosphatase 1 regulatory subunit 14B	-	64011950	64014413	14.4758	23.1048	70.1598	38.9838	139.445	19.0798	76.5613	25.5204	24.637	28.1313	34.5625	55.161	42.8607	14.1069	13.315	14.978	4.37132	4.12718	6.08106	5.57609	6.87494	4.00443	5.82001	4.74621	4.78076	4.5004	4.83213
ASHGA5P030587	0.000492214	0.0247355	2.17527	up	noncoding	ENST00000569913	RP11-299H22.7	GENCODE	592	chr15	+	62576388	62577205		AGAGGCTTTACTGTAATGTGGATTTAGCCCTTTCTATTTTTCTAACTCACTGATTTCTGC	intergenic							8.21131	28.2058	22.7143	12.6361	16.8457	14.6109	17.6341	25.0714	18.6755	12.2482	14.8522	21.1808	16.0556	7.19533	5.35323	5.4874	3.43666	4.40288	4.45273	3.97176	3.99689	3.60516	3.69885	4.71874	4.38593	3.32153	3.70913
ASHGA5P015833	0.00104899	0.0347808	2.17505	up	noncoding	NR_024534	ALG3	RefSeq	1513	chr3	-	183960116	183966759	NM_001006941	CCTGGCGGAGACACAGAGATTGACTGGAAGGCCTACATGGCCGAGGTAGAAGGCGTCATC	exon sense-overlapping	NM_001006941	ALG3	dol-P-Man:Man(5)GlcNAc(2)-PP-Dol alpha-1,3-mannosyltransferase isoform d	-	183960116	183967313	26.4056	176.181	127.634	103.704	248.962	182.441	341.857	91.4172	58.6745	166.506	183.538	140.111	66.3157	42.8897	68.2814	62.8728	5.33082	6.98659	6.95606	6.97642	7.65136	7.23059	7.89448	6.65151	6.01351	7.02933	7.17439
ASHGA5P015833	0.00104899	0.0347808	2.17505	up	noncoding	NR_024534	ALG3	RefSeq	1513	chr3	-	183960116	183966759	NM_001006941	CCTGGCGGAGACACAGAGATTGACTGGAAGGCCTACATGGCCGAGGTAGAAGGCGTCATC	exon sense-overlapping	NM_005787	ALG3	dol-P-Man:Man(5)GlcNAc(2)-PP-Dol alpha-1,3-mannosyltransferase isoform a	-	183960116	183966759	26.4056	176.181	127.634	103.704	248.962	182.441	341.857	91.4172	58.6745	166.506	183.538	140.111	66.3157	42.8897	68.2814	62.8728	5.33082	6.98659	6.95606	6.97642	7.65136	7.23059	7.89448	6.65151	6.01351	7.02933	7.17439
ASHGA5P015833	0.00104899	0.0347808	2.17505	up	noncoding	NR_024534	ALG3	RefSeq	1513	chr3	-	183960116	183966759	NM_001006941	CCTGGCGGAGACACAGAGATTGACTGGAAGGCCTACATGGCCGAGGTAGAAGGCGTCATC	natural antisense	NM_138345	VWA5B2	von Willebrand factor A domain-containing protein 5B2	+	183948316	183960117	26.4056	176.181	127.634	103.704	248.962	182.441	341.857	91.4172	58.6745	166.506	183.538	140.111	66.3157	42.8897	68.2814	62.8728	5.33082	6.98659	6.95606	6.97642	7.65136	7.23059	7.89448	6.65151	6.01351	7.02933	7.17439
ASHGA5P056645	0.0261882	0.142388	2.17389	up	noncoding	TCONS_00006903	XLOC_002722	LincRNAs identified by Cabili et al	584	chr3	+	84002800	84095040	TCONS_00006116, TCONS_00006904	TTATATATTGTAGTATGATGCCTCTGGCTTCCCTCTATCACACGTCTTCTTTTCGAGTAA	intergenic							242.49	756.864	488.995	257.144	252.182	662.522	553.812	479.241	1518.31	1891.9	1093.14	575.091	433.666	174.823	239.917	180.563	8.62806	9.11278	8.94232	8.264	7.66908	9.05293	8.56153	9.21226	10.6636	10.5117	9.72835
ASHGA5P032121	0.00301017	0.0522623	2.17366	up	noncoding	ENST00000438139	RP11-38O14.5	pseudogene	1239	chr1	-	202955684	202957710	NR_036557	TTTGCTAGCAACCTCTCTGATTACTTTCTTTTGTTGGAAGATCATATTCATTGCACCCCC								10.5465	34.6755	28.0629	9.8104	11.3269	30.5091	43.9075	23.8486	34.8289	39.1553	20.0792	17.7566	15.4792	7.73252	7.90477	8.33276	3.85599	4.69272	4.76204	3.61709	3.45579	4.71192	5.03114	4.64419	5.26433	4.98444	4.10896
ASHGA5P041793	0.00263745	0.0493488	2.17309	up	noncoding	ENST00000525912	RP3-468B3.3	GENCODE	396	chr6	-	33835282	33861430		GATGCTATTCCTGGTCAATTGCCTTTGCTATGTGCTATCCTTTAATAAATTCTGTTTCTC	intergenic							21.6944	88.7747	51.3225	18.2106	27.0166	42.7588	43.5384	51.4907	64.3813	50.026	57.6404	59.624	29.5409	16.1325	15.5415	11.5883	5.03086	6.00821	5.61884	4.49322	4.64543	5.20003	5.0204	5.78341	6.14645	5.33009	5.54744
ASHGA5P025792	0.0300627	0.153526	2.16965	up	noncoding	NR_037859	PIR-FIGF	RefSeq	2582	chrX	-	15363712	15509432		TTACACGATATCTGGAGATGTGTATATTGCCCTCTCTATATCCCAGCACAGGTATGCCCA	exon sense-overlapping	NM_001018109	PIR	pirin	-	15402923	15511711	198.676	805.905	530.757	148.342	339.399	621.892	700.398	422.776	1158.61	1896.81	1260.2	409.24	605.555	153.825	242.828	227.226	8.35922	9.20221	9.06564	7.48698	8.06924	8.95535	8.86911	9.01393	10.2577	10.5161	9.9406
ASHGA5P025792	0.0300627	0.153526	2.16965	up	noncoding	NR_037859	PIR-FIGF	RefSeq	2582	chrX	-	15363712	15509432		TTACACGATATCTGGAGATGTGTATATTGCCCTCTCTATATCCCAGCACAGGTATGCCCA	exon sense-overlapping	NM_003662	PIR	pirin	-	15402923	15511711	198.676	805.905	530.757	148.342	339.399	621.892	700.398	422.776	1158.61	1896.81	1260.2	409.24	605.555	153.825	242.828	227.226	8.35922	9.20221	9.06564	7.48698	8.06924	8.95535	8.86911	9.01393	10.2577	10.5161	9.9406
ASHGA5P025792	0.0300627	0.153526	2.16965	up	noncoding	NR_037859	PIR-FIGF	RefSeq	2582	chrX	-	15363712	15509432		TTACACGATATCTGGAGATGTGTATATTGCCCTCTCTATATCCCAGCACAGGTATGCCCA	exon sense-overlapping	NM_004469	FIGF	vascular endothelial growth factor D preproprotein	-	15363712	15402535	198.676	805.905	530.757	148.342	339.399	621.892	700.398	422.776	1158.61	1896.81	1260.2	409.24	605.555	153.825	242.828	227.226	8.35922	9.20221	9.06564	7.48698	8.06924	8.95535	8.86911	9.01393	10.2577	10.5161	9.9406
ASHGA5P037087	0.0007628	0.0308809	2.16739	up	noncoding	ENST00000526566	CTD-2653D5.1	GENCODE	2434	chr20	+	46306644	46315041		ACTTCTCTGATCCTCTCTATTTCCTGGTTAGTCAATGGGAGATTAAACCAAAACCAGAGG	natural antisense	NM_001161841	SULF2	extracellular sulfatase Sulf-2 isoform a precursor	-	46286149	46415360	21.7767	101.191	91.8837	23.1995	76.4323	65.2783	95.7505	75.4211	94.9164	90.6277	148.01	89.1956	57.4361	23.9957	32.5355	31.4108	5.03643	6.19583	6.46721	4.83685	6.06215	5.79414	6.13784	6.36327	6.7069	6.17825	6.85964
ASHGA5P037087	0.0007628	0.0308809	2.16739	up	noncoding	ENST00000526566	CTD-2653D5.1	GENCODE	2434	chr20	+	46306644	46315041		ACTTCTCTGATCCTCTCTATTTCCTGGTTAGTCAATGGGAGATTAAACCAAAACCAGAGG	natural antisense	NM_018837	SULF2	extracellular sulfatase Sulf-2 isoform a precursor	-	46286149	46414808	21.7767	101.191	91.8837	23.1995	76.4323	65.2783	95.7505	75.4211	94.9164	90.6277	148.01	89.1956	57.4361	23.9957	32.5355	31.4108	5.03643	6.19583	6.46721	4.83685	6.06215	5.79414	6.13784	6.36327	6.7069	6.17825	6.85964
ASHGA5P037087	0.0007628	0.0308809	2.16739	up	noncoding	ENST00000526566	CTD-2653D5.1	GENCODE	2434	chr20	+	46306644	46315041		ACTTCTCTGATCCTCTCTATTTCCTGGTTAGTCAATGGGAGATTAAACCAAAACCAGAGG	natural antisense	NM_198596	SULF2	extracellular sulfatase Sulf-2 isoform b precursor	-	46286149	46415360	21.7767	101.191	91.8837	23.1995	76.4323	65.2783	95.7505	75.4211	94.9164	90.6277	148.01	89.1956	57.4361	23.9957	32.5355	31.4108	5.03643	6.19583	6.46721	4.83685	6.06215	5.79414	6.13784	6.36327	6.7069	6.17825	6.85964
ASHGA5P043453	0.00949875	0.0852583	2.1627	up	noncoding	uc003wnt.1	DQ583756	UCSC_knowngene	2572	chr7	-	157859627	157862199		CTATAACTACTCCCTACTGTAATTTTTGTGGGATTTGCTGATATTGAAGGAAGATGATTG	intron sense-overlapping	NM_002847	PTPRN2	receptor-type tyrosine-protein phosphatase N2 isoform 1 precursor	-	157331749	158380482	8.45572	25.6674	22.2463	12.7788	11.4657	30.3705	32.639	19.3533	33.0815	41.2495	22.0316	15.3881	9.40925	15.0912	5.02355	5	3.49137	4.26629	4.42129	3.98649	3.4741	4.70561	4.60172	4.35621	5.18858	5.0588	4.22781
ASHGA5P043453	0.00949875	0.0852583	2.1627	up	noncoding	uc003wnt.1	DQ583756	UCSC_knowngene	2572	chr7	-	157859627	157862199		CTATAACTACTCCCTACTGTAATTTTTGTGGGATTTGCTGATATTGAAGGAAGATGATTG	intron sense-overlapping	NM_130842	PTPRN2	receptor-type tyrosine-protein phosphatase N2 isoform 2 precursor	-	157331749	158380482	8.45572	25.6674	22.2463	12.7788	11.4657	30.3705	32.639	19.3533	33.0815	41.2495	22.0316	15.3881	9.40925	15.0912	5.02355	5	3.49137	4.26629	4.42129	3.98649	3.4741	4.70561	4.60172	4.35621	5.18858	5.0588	4.22781
ASHGA5P043453	0.00949875	0.0852583	2.1627	up	noncoding	uc003wnt.1	DQ583756	UCSC_knowngene	2572	chr7	-	157859627	157862199		CTATAACTACTCCCTACTGTAATTTTTGTGGGATTTGCTGATATTGAAGGAAGATGATTG	intron sense-overlapping	NM_130843	PTPRN2	receptor-type tyrosine-protein phosphatase N2 isoform 3 precursor	-	157331749	158380482	8.45572	25.6674	22.2463	12.7788	11.4657	30.3705	32.639	19.3533	33.0815	41.2495	22.0316	15.3881	9.40925	15.0912	5.02355	5	3.49137	4.26629	4.42129	3.98649	3.4741	4.70561	4.60172	4.35621	5.18858	5.0588	4.22781
ASHGA5P020491	0.0117746	0.0946765	2.15883	up	noncoding	ENST00000514609	RP11-754I20.1	pseudogene	734	chr14	+	19110202	19118336		GAAGAGGTACCTACACTGGGCCTGTGCCAATGGCCATGCAGAAGTAGTAACACTTCTGGT								21.0235	58.911	49.1814	21.2415	17.8389	48.01	64.3043	27.1916	65.4871	53.9252	28.0276	43.7013	25.3464	5.33615	20.8434	15.5781	4.98182	5.43365	5.55952	4.71635	4.07812	5.36531	5.57634	4.83685	6.16893	5.4333	4.55462
ASHGA5P027697	0.0203435	0.123895	2.15705	up	noncoding	NR_024457	LOC100190940	RefSeq	3211	chr12	-	130518356	130526887	ENST00000397340	AGGAGCCTGTTGGGAAGGCAGCGACCCACATCTGTGTGCACCTTTGTGGATTTCAGGTTC	intergenic							7.52658	24.3552	6.80849	29.5078	15.2026	10.5232	21.8593	24.6898	27.5079	44.9974	19.3569	23.9669	17.2349	6.45076	5	14.0555	3.29126	4.20072	2.71876	5.18021	3.85701	3.09546	4.01588	4.69839	4.93786	5.18914	4.0591
ASHGA5P021051	0.0084083	0.0813361	2.15653	up	noncoding	ENST00000524048	HOXA-AS2	GENCODE	493	chr7	+	27162786	27163886		TTCAACTCTGGCAAATGGTCACCGAGCCGGCAGTCAGCTTTCTGGGAGTGGGAGATGATG	intronic antisense	NM_153631	HOXA3	homeobox protein Hox-A3 isoform a	-	27145808	27166639	13.3132	35.6934	29.0897	13.1225	11.3139	17.6615	22.7441	23.3266	26.6632	21.3514	26.8881	34.8837	14.9153	5	15.0539	5	4.23964	4.73036	4.81436	4.02272	3.45354	3.8853	4.07434	4.61539	4.89509	4.10292	4.49925
ASHGA5P042776	0.0121319	0.0960098	2.15342	up	noncoding	TCONS_00019512	XLOC_009312	LincRNAs identified by Cabili et al	346	chr11	+	123542615	123545215		TGTAAACTGCACTGTGTCATCGCTGTGGTTAGTGCTAAAGAAATGTGAAGTATGTCCTTT	intergenic							5	31.5325	22.8695	9.45472	21.2126	31.1368	11.1729	31.2898	31.6001	34.7199	26.2229	30.0899	22.082	15.0277	7.63374	12.6824	2.34794	4.56221	4.46216	3.56744	4.31235	4.74355	3.02468	5.04405	5.1267	4.80228	4.46723
ASHGA5P015540	0.0051559	0.0659446	2.15332	up	noncoding	ENST00000421161	RP11-13P5.1	GENCODE	845	chr6	+	159528822	159537085		TCATGGTGCTACATGAAAAGGGATCAGGACAGCATAGTGTGTCCTCTGTCTTGAGAAGTT	intergenic							15.065	53.4212	53.75	10.2319	23.0803	31.8018	41.8335	36.2522	38.3736	46.8474	60.9528	47.1569	31.5656	15.5984	14.4963	8.70927	4.43837	5.29645	5.68316	3.67546	4.43175	4.77365	4.96652	5.26966	5.40923	5.24427	5.62593
ASHGA5P016638	0.0133961	0.100848	2.15254	up	noncoding	ENST00000432431	AC023128.1	GENCODE	799	chr2	-	145445979	145447752		CTGAGTTATACAGGAATATTTCACCTCTTCCCTATTTTAAAAAACAACCTCTGCAAAGAC	intergenic							119.929	544.9	382.549	88.6773	126.85	256.067	430.747	370.759	414.058	522.163	492.349	396.717	262.034	80.5693	113.08	122.605	7.61032	8.62359	8.5836	6.75294	6.75096	7.70459	8.21069	8.80918	8.80043	8.62899	8.56973
ASHGA5P048627	0.020714	0.12526	2.15205	up	noncoding	uc001zjx.1	BC039545	UCSC_knowngene	641	chr15	+	38276966	38332682		CATTCTCTAGGAATCACAGTCCCATTCTTCTGCAGGCAAACGGAGTCGCCATATGACCCA	intergenic							34.1906	391.066	51.1904	40.5348	66.9406	142.569	220.009	86.0584	214.532	153.505	108.957	141.508	46.0406	36.264	37.3025	45.2464	5.73011	8.14433	5.61435	5.63145	5.87742	6.88998	7.28935	6.55787	7.86153	6.91654	6.43066
ASHGA5P036423	0.0144849	0.104786	2.14864	up	noncoding	ENST00000447835	AC012462.2	GENCODE	825	chr2	+	216318429	216328594		GGCCTTTGTGACCTGTTGAAAGAATATACATGGATTTACTTCAGGAGAAAAATAAAGTGT	intergenic							5.02504	16.2524	15.5395	10.2818	5	6.91564	16.2569	20.096	18.8429	12.1237	22.5706	20.7443	19.5181	5	8.30153	5	2.61718	3.62551	3.91801	3.68239	2.3288	2.48829	3.58499	4.4086	4.39809	3.30565	4.2615
ASHGA5P054798	0.00650014	0.0722411	2.1429	up	noncoding	TCONS_00008077	XLOC_003544	LincRNAs identified by Cabili et al	2892	chr4	+	56244391	56254858		TAATTTGATGAAAGAGTATCACTCCCACCTAATTTCCAACCACCTCTCTGCCCTGAGTAG	intergenic							260.702	973.809	508.529	234.155	345.618	485.959	472.587	492.487	861.804	992.362	755.898	558.82	414.561	153.359	215.008	133.325	8.735	9.47949	9.0064	8.13701	8.0947	8.60801	8.33913	9.24814	9.85417	9.56797	9.19735
ASHGA5P045061	0.0212497	0.126969	2.14165	up	noncoding	ENST00000517606	RP11-128L5.1	GENCODE	1064	chr8	+	142065388	142070695		GAGCAAGTTCAAAGTCATTGGCCCAAAGGAAAAACTCCAAGTCCTTTGTTGGTCATTCAG	intergenic							17.7313	27.6115	29.2941	19.5724	11.2244	15.2755	28.2907	23.691	20.5047	10.5577	22.8908	49.7033	21.1714	5	7.12699	7.5447	4.70253	4.37176	4.82404	4.59752	3.43844	3.66734	4.39309	4.63628	4.5173	3.10947	4.28345
ASHGA5P043437	0.0273784	0.145952	2.13883	up	noncoding	uc003wlv.1	AX746871	UCSC_knowngene	894	chr7	-	155022390	155023284		AATCTACATGTTCTTTTCGACTGAGGCTTTTTGGCAACCACACATGAAAGTGATGGTCTG	intergenic							5	10.7288	27.7302	8.65676	8.37168	14.5568	37.4019	5	9.62454	22.9151	5	18.5806	5	5	5	5	2.34794	3.04551	4.74235	3.44563	3.01968	3.60058	4.8067	2.33442	3.47951	4.20448	2.33054
ASHGA5P023319	0.0494336	0.200869	2.13704	up	noncoding	ENST00000578206	LINC00511	GENCODE	908	chr17	-	70400291	70419167		CTCTGTGGAGGATGGGAAGGACTGATCCACATTCCCACCAGGAAGTTTAGCAGAACCCCC	intergenic							5	26.9892	18.9013	5	5	40.0813	11.5926	16.3243	16.7019	5	12.0424	24.514	5	5	5	6.42659	2.34794	4.33739	4.19165	2.35808	2.3288	5.11206	3.07973	4.1089	4.23133	2.32289	3.43506
ASHGA5P016176	0.000609149	0.0278406	2.13661	up	noncoding	ENST00000427610	RP11-399K21.10	GENCODE	260	chr10	-	77190328	77191346		CTCCGCGCAGGATGCACAGAGCTACCAGATATCAACTGGTTGTCATCTTCCACTCTTGCT	natural antisense	ENST00000354343	C10orf11	chromosome 10 open reading frame 11 [Source:HGNC Symbol;Acc:23405]	+	77191210	78317089	15.3501	34.9119	25.9997	16.7134	24.6446	24.2572	30.6842	36.7384	37.6831	53.3875	39.7479	28.641	23.3152	7.36022	12.5449	10.4208	4.47058	4.70169	4.65132	4.37797	4.5221	4.36317	4.51404	5.29154	5.38178	5.41739	5.03027
ASHGA5P057844	0.0020748	0.0448086	2.13596	up	noncoding	TCONS_00022581	XLOC_010895	LincRNAs identified by Cabili et al	312	chr14	+	87613821	87614350		AGTTTGCCAGAATTTCCTTGAACAACCTCCAGATGTGGGCAGAAAGAGGAGAATTGTTTG	intergenic							5	23.9813	15.3693	5	5	11.4651	16.7556	11.2625	12.1196	13.8378	12.1027	17.5572	8.48601	5	5	5	2.34794	4.17941	3.90177	2.35808	2.3288	3.23361	3.62364	3.55133	3.79558	3.49581	3.44129
ASHGA5P017818	0.0176228	0.115296	2.1357	up	noncoding	ENST00000446139	AC011306.2	GENCODE	900	chr2	-	56190325	56274461		ATATTTCTTGCTCTTTAGGCCTTAATGATTGACATGATCTTGGAAAACAGGTATGTAGCA	intergenic							5.17606	27.7803	9.21912	23.9228	7.56327	22.8534	7.90031	15.3075	10.8636	5.11148	10.4477	18.6003	5.42797	5	5	5	2.65783	4.38148	3.16659	4.88126	2.88479	4.2728	2.55406	4.012	3.6462	2.35221	3.25489
ASHGA5P039142	0.0113021	0.0925676	2.13524	up	noncoding	TCONS_00023629	XLOC_011429	LincRNAs identified by Cabili et al	818	chr15	-	38331915	38335102		TGCAGACAGGGTGTTGGGCTTGAGATTCTCTGAGACTGTTCGGCACCAGCATCCCTGAAG	intergenic							10.802	21.5573	23.9154	16.3863	14.0082	13.3476	16.7752	16.0472	22.1079	26.2707	25.1027	16.1491	5	5	5	7.2562	3.89209	4.02359	4.52752	4.34855	3.7477	3.46629	3.62532	4.08065	4.62557	4.40126	4.40815
ASHGA5P034765	0.00141051	0.0390055	2.13435	up	noncoding	TCONS_00015918	XLOC_007281	LincRNAs identified by Cabili et al	240	chr9	+	11277588	11277964		GGCTTCATACATTCAACCTCATTCTGCCACTGGCATTGACTTGTATTCTGAGTTTTGTTA	intergenic							19.0978	61.99	45.9187	25.9891	30.3259	30.7425	37.1531	48.363	50.4029	58.5369	65.7392	40.3652	15.9876	9.01622	15.1723	16.2077	4.82601	5.51087	5.46516	4.99866	4.80743	4.72468	4.79451	5.69028	5.80222	5.54833	5.72927
ASHGA5P023834	0.0351837	0.166681	2.13421	up	noncoding	HMlincRNA599+	HMlincRNA599	LincRNAs identified by Khalil et al	19521	chr12	+	47935555	47955076		TTTCAAGAGTAGACATATTTCCTTTAAAAGTGCTCGAGCACCTGGGTCTGTCTGGTGGGA	intergenic							18.0286	40.0268	27.5074	5.02407	10.8528	18.5495	30.7033	33.6031	32.1466	36.3333	36.6301	36.3313	18.0791	5	7.70797	10.3028	4.72817	4.89237	4.73167	2.69491	3.38588	3.9612	4.51505	5.15668	5.15174	4.87441	4.91229
ASHGA5P017654	0.00100324	0.0342908	2.13167	up	noncoding	ENST00000444220	GUSBP11	GENCODE	614	chr22	-	24052031	24059514	ENST00000452737, uc010gub.1	GTGCCCACTTCTATGCCATCGTGCTACGCAGGACTGCTGTGGTCTCTGCTTCTATACACG	intergenic							81.7689	330.731	227.444	105.062	167.449	258.251	257.429	241.942	359.507	481.56	398.818	297.502	189.847	77.387	104.051	88.1154	7.05731	7.89616	7.82258	6.99304	7.11699	7.71687	7.50339	8.15069	8.59633	8.52301	8.27177
ASHGA5P018221	0.015421	0.108316	2.13137	up	noncoding	NR_047580	TKT	RefSeq	2069	chr3	-	53259652	53290130		AATACTTCGACAAGGCCAGACATCAATCGCCTGGGCCAGAGTGACCCGGCCCCACTGCAG	exon sense-overlapping	NM_001064	TKT	transketolase isoform 1	-	53259652	53290130	176.65	813.729	1245.35	850.31	3138.75	884.197	3113.61	475.804	352.676	1117.95	779.176	1295.48	545.186	309.277	405.494	514.734	8.18125	9.21763	10.3496	9.94845	11.1361	9.47949	10.921	9.20027	8.57139	9.74366	9.24044
ASHGA5P018221	0.015421	0.108316	2.13137	up	noncoding	NR_047580	TKT	RefSeq	2069	chr3	-	53259652	53290130		AATACTTCGACAAGGCCAGACATCAATCGCCTGGGCCAGAGTGACCCGGCCCCACTGCAG	exon sense-overlapping	NM_001135055	TKT	transketolase isoform 1	-	53258722	53290130	176.65	813.729	1245.35	850.31	3138.75	884.197	3113.61	475.804	352.676	1117.95	779.176	1295.48	545.186	309.277	405.494	514.734	8.18125	9.21763	10.3496	9.94845	11.1361	9.47949	10.921	9.20027	8.57139	9.74366	9.24044
ASHGA5P018221	0.015421	0.108316	2.13137	up	noncoding	NR_047580	TKT	RefSeq	2069	chr3	-	53259652	53290130		AATACTTCGACAAGGCCAGACATCAATCGCCTGGGCCAGAGTGACCCGGCCCCACTGCAG	exon sense-overlapping	NM_001258028	TKT	transketolase isoform 2	-	53259652	53290130	176.65	813.729	1245.35	850.31	3138.75	884.197	3113.61	475.804	352.676	1117.95	779.176	1295.48	545.186	309.277	405.494	514.734	8.18125	9.21763	10.3496	9.94845	11.1361	9.47949	10.921	9.20027	8.57139	9.74366	9.24044
ASHGA5P043311	0.000434312	0.0237578	2.12463	up	noncoding	ENST00000451016	RP11-390E23.3	GENCODE	548	chr7	-	123262809	123264739		CCAACTGTCACTGGCAGCTCTAATTACAGTGAATTACCTCATGCTAGCTGGTGTTATTGC	natural antisense	NM_080928	ASB15	ankyrin repeat and SOCS box protein 15	+	123249111	123277932	13.6208	52.4977	32.7098	15.9141	20.1728	29.1435	29.6006	33.7017	37.5018	56.3555	31.1079	47.6414	26.739	8.95456	11.7957	14.1856	4.27237	5.27174	4.97809	4.3104	4.24495	4.64095	4.45893	5.16104	5.37446	5.49854	4.69475
ASHGA5P044068	0.00268213	0.0495797	2.12169	up	noncoding	ENST00000515276	RP11-378A12.1	GENCODE	1705	chr8	-	2447075	2480453	ENST00000523394	TCTCTGCCTGTATAAACGAAATCTTAACTTTTCTACTTCAGAACATGACTCTATTCCTCT	intergenic							5	11.0419	13.9152	11.7254	21.823	13.8951	33.2295	10.3556	12.7572	8.94907	12.159	11.3237	12.8158	5	5	10.1752	2.34794	3.08555	3.75656	3.86218	4.35211	3.53017	4.62976	3.43008	3.86719	2.85496	3.44748
ASHGA5P054308	0.0116455	0.0941035	2.12145	up	noncoding	ENST00000430613	RP11-293G6__A.2	GENCODE	337	chr1	+	235582829	235590298		GCATGTCCTAGTATCCTTTTCACCGAGAGCTTGTTATTGGAATCTGACTATGGATTTTAT	exon sense-overlapping	NM_001079515	TBCE	tubulin-specific chaperone E	+	235530727	235612280	5	19.7605	18.9594	6.79885	8.14908	5	32.7029	16.4256	5	17.7829	14.5622	12.8496	11.2914	5.47554	5	5	2.34794	3.90387	4.1968	3.10254	2.98641	2.32214	4.60644	4.11865	2.35063	3.85714	3.6835
ASHGA5P054308	0.0116455	0.0941035	2.12145	up	noncoding	ENST00000430613	RP11-293G6__A.2	GENCODE	337	chr1	+	235582829	235590298		GCATGTCCTAGTATCCTTTTCACCGAGAGCTTGTTATTGGAATCTGACTATGGATTTTAT	exon sense-overlapping	NM_003193	TBCE	tubulin-specific chaperone E	+	235530727	235612280	5	19.7605	18.9594	6.79885	8.14908	5	32.7029	16.4256	5	17.7829	14.5622	12.8496	11.2914	5.47554	5	5	2.34794	3.90387	4.1968	3.10254	2.98641	2.32214	4.60644	4.11865	2.35063	3.85714	3.6835
ASHGA5P058564	0.0104455	0.0889516	2.12126	up	noncoding	uc010lac.2	LOC493754	UCSC_knowngene	4264	chr7	-	65993454	66057371		AGTGGATGTCACAACGGTGTTGGAGTCTTGGGCCCAAAGACCAGCTCCTAGAACCTGCAG	intergenic							5	14.1202	18.0687	7.13902	12.4924	7.61037	20.3436	12.6112	5	16.4005	34.2193	11.0882	14.764	5	5	7.81488	2.34794	3.42777	4.12949	3.17066	3.59509	2.58627	3.9102	3.72431	2.35063	3.73559	4.81756
ASHGA5P055937	0.012547	0.0978686	2.11524	up	noncoding	TCONS_00005377	XLOC_002560	LincRNAs identified by Cabili et al	1208	chr2	-	242999928	243001371		TTTGCTTGTCTGAGTAAGCCGACTAGGATTCCTGGCACCATCGTGAACGGCTCTGGTGGG	intergenic							8.36955	30.716	13.6055	15.3048	14.0397	11.4036	18.3619	60.0132	20.006	25.5208	22.2324	24.5469	15.3824	5	9.66456	10.928	3.47239	4.52296	3.72466	4.25512	3.7514	3.22517	3.75816	6.01638	4.48152	4.35532	4.2404
ASHGA5P000140	0.0472556	0.196795	2.11517	up	noncoding	chr1:184977425-184989700+	chr1:184977425-184989700	LincRNAs identified by Khalil et al	12275	chr1	+	186710802	186723077		CTTGGCGATCCTTATACCAACTTTCTCAGTGTTCAGGTGACAAAGGCTAAGTTGCTCCAA	intergenic							15.7277	31.4362	15.7306	9.95408	10.9801	34.3309	56.5508	24.6683	68.7245	66.0351	58.9506	16.899	15.2326	9.61948	7.80707	8.82324	4.51063	4.55762	3.93455	3.6375	3.40343	4.88708	5.39271	4.69735	6.24362	5.72334	5.57677
ASHGA5P045853	0.00103126	0.0347128	2.1145	up	noncoding	ENST00000413757	RP11-482E14.2	GENCODE	372	chr10	-	3577303	3579049		TATTAATATTTATACCACCCATGGGACACTGGGGTATGGCTGCTTCTAGCAGGAGGTCAT	intergenic							6.67112	21.0413	24.2921	8.02004	10.9481	13.487	14.2	20.9365	14.8919	13.8065	24.7895	26.7569	13.3509	7.09232	5.55494	5.22903	3.07287	3.98964	4.54882	3.33821	3.39747	3.482	3.38926	4.46493	4.07334	3.49329	4.39345
ASHGA5P036180	0.00202006	0.0446273	2.11443	up	noncoding	NR_040248	ZEB2-AS1	RefSeq	430	chr2	+	145277180	145278465		TCAATAAAACTTTTCCTGGGCTGGATAGCAAAGGACACCTTTGGTTACCTGAATGAACAG	natural antisense	NM_001171653	ZEB2	zinc finger E-box-binding homeobox 2 isoform 2	-	145141941	145277958	11.2433	19.6635	15.6008	6.44362	12.8074	15.6833	19.396	16.4379	11.1124	16.5185	24.431	25.9586	8.91512	5	5	5	3.9573	3.89829	3.92393	3.03303	3.62896	3.70503	3.84072	4.11975	3.67495	3.74739	4.37296
ASHGA5P036180	0.00202006	0.0446273	2.11443	up	noncoding	NR_040248	ZEB2-AS1	RefSeq	430	chr2	+	145277180	145278465		TCAATAAAACTTTTCCTGGGCTGGATAGCAAAGGACACCTTTGGTTACCTGAATGAACAG	natural antisense	NM_014795	ZEB2	zinc finger E-box-binding homeobox 2 isoform 1	-	145141941	145277958	11.2433	19.6635	15.6008	6.44362	12.8074	15.6833	19.396	16.4379	11.1124	16.5185	24.431	25.9586	8.91512	5	5	5	3.9573	3.89829	3.92393	3.03303	3.62896	3.70503	3.84072	4.11975	3.67495	3.74739	4.37296
ASHGA5P037315	0.0250698	0.139188	2.11212	up	noncoding	ENST00000419664	AF064858.11	GENCODE	509	chr21	-	40378573	40383255		AGAGTGAGCTTGAAGAACGTGTGACATGCCCTTCAGAATGTTCTACTTCCTGTTCCAGAA	intergenic							155.406	669.493	426.615	112.517	186.08	172.955	413.271	377.139	626.045	682.333	405.378	412.186	305.94	85.4563	156.361	101.794	7.99413	8.92875	8.746	7.08787	7.26159	7.15644	8.15168	8.8396	9.38489	9.01432	8.29568
ASHGA5P031569	0.00340723	0.0550336	2.10835	up	noncoding	ENST00000564852	CTD-3229J4.1	GENCODE	1655	chr16	+	17919108	17920763		CTATGTTTCAGTGGGATGGACTGTTTGTCTTAATTTACATTGCTCCAGGACCTTAGGAGC	intergenic							9.83737	22.8982	29.9864	16.2808	14.9986	17.7942	30.1797	29.8786	26.1399	23.8698	30.2464	34.2367	13.4497	5	7.05711	20.152	3.74482	4.11418	4.85647	4.34037	3.84021	3.89648	4.48878	4.97182	4.86474	4.26241	4.65673
ASHGA5P023060	0.000635713	0.0287649	2.1076	up	noncoding	ENST00000568831	CTD-2049O4.1	GENCODE	550	chr16	-	27719741	27729615		TTGGTTCATGGCTTCTTTCACTTGGAAACCCCAGGAGCTAAGTTCCTGTTGACGAGGCGG	natural antisense	NM_015202	KIAA0556	uncharacterized protein KIAA0556	+	27561467	27791692	7.50316	48.0006	24.5813	18.2834	15.9292	19.9613	20.024	27.1915	32.9439	26.3604	34.2552	38.1718	17.5055	7.93817	14.8813	9.90015	3.28471	5.14231	4.56691	4.49904	3.92163	4.07334	3.8837	4.83674	5.18273	4.40682	4.81949
ASHGA5P020367	0.0119464	0.0953364	2.10574	up	noncoding	NR_038306	LOC100505702	RefSeq	4134	chr4	+	79567147	79605655		AAAGATACAGAATTCTGGAGGAAAGTGGCTCTGGGAATTGAACAGTGGCTCAGTGATGTT	intergenic							14.7891	127.685	37.6865	16.6318	35.1039	47.6436	27.7809	47.1713	44.8546	34.7943	34.6489	57.9214	16.1828	6.76172	16.563	23.1372	4.40915	6.52819	5.17651	4.36966	4.99592	5.35465	4.36707	5.65409	5.63616	4.8048	4.83598
ASHGA5P022709	0.000425589	0.0236891	2.10381	up	noncoding	ENST00000561261	LINC00594	GENCODE	401	chr15	+	40664025	40664677		TATAAAACAGTTTTTTATTATTGAGACCTACTTCCTACTCCAAGTAGCCCATGAGAAGTG	intergenic							20.338	88.412	60.229	31.5356	45.387	60.2849	57.4395	58.305	73.4218	141.262	89.4938	65.7511	58.04	22.5445	24.7649	25.744	4.92829	6.00316	5.85754	5.27323	5.35219	5.67659	5.41522	5.9727	6.33611	6.79698	6.15842
ASHGA5P047223	0.00709356	0.0755124	2.10231	up	noncoding	NR_015425	LOC338588	RefSeq	1045	chr10	+	4698347	4704606		CCACCTGTGAACACACTTATGCATTCAAATAGATGCATACTGTTCATGCTTATATTTTTC	intergenic							12.9236	40.4809	21.2496	19.3171	21.5127	31.5699	27.0854	43.6189	48.7705	33.288	17.3277	37.1782	18.4206	9.48717	17.5749	5.82127	4.18941	4.90596	4.35819	4.57858	4.33322	4.7633	4.33149	5.53792	5.75717	4.7428	3.91386
ASHGA5P019382	7.30941e-05	0.0124153	2.1015	up	noncoding	ENST00000481153	RP13-452N2.1	GENCODE	579	chr7	+	151503743	151504728		ATACACAAAGTTTCAATTGGCCTCTTGGTGCCAAAGCACCATGGCGTGTTACACCTATCA	intronic antisense	NM_001040633	PRKAG2	5'-AMP-activated protein kinase subunit gamma-2 isoform c	-	151253200	151511957	14.2148	55.3672	37.7369	26.006	30.5461	65.0946	79.7745	45.4005	55.225	40.7355	39.1036	55.8443	26.9304	13.8834	18.1756	18.9326	4.3433	5.34811	5.17805	5.00006	4.81874	5.78962	5.8765	5.59848	5.93225	5.04295	5.00718
ASHGA5P019382	7.30941e-05	0.0124153	2.1015	up	noncoding	ENST00000481153	RP13-452N2.1	GENCODE	579	chr7	+	151503743	151504728		ATACACAAAGTTTCAATTGGCCTCTTGGTGCCAAAGCACCATGGCGTGTTACACCTATCA	intronic antisense	NM_016203	PRKAG2	5'-AMP-activated protein kinase subunit gamma-2 isoform a	-	151253200	151574316	14.2148	55.3672	37.7369	26.006	30.5461	65.0946	79.7745	45.4005	55.225	40.7355	39.1036	55.8443	26.9304	13.8834	18.1756	18.9326	4.3433	5.34811	5.17805	5.00006	4.81874	5.78962	5.8765	5.59848	5.93225	5.04295	5.00718
ASHGA5P035189	0.000852956	0.031949	2.10087	up	noncoding	ENST00000443030	AC092168.4	GENCODE	236	chr2	-	101338682	101339344		CTTTATCCAGAAGAGCCCAGTGAAGACCTCTGCTCTGTTTTCAGACCACGAGGACACTTG	intergenic							22.0553	108.7	100.213	34.3854	66.4261	41.1377	77.7724	85.6044	84.4682	77.3533	107.575	85.0874	60.1344	22.9514	38.5511	24.5167	5.05611	6.29773	6.59662	5.39215	5.86799	5.14672	5.84361	6.54967	6.53639	5.94713	6.40864
ASHGA5P017251	0.00140796	0.0390055	2.10014	up	noncoding	uc002the.2	LOC541471	UCSC_knowngene	1583	chr2	-	111965358	112252692		AGATCCTAAGGAAAGGAGAAAGAGACTACCTACTGCATTTCTGTCACTCGCTGAAAAGGA	intron sense-overlapping	ENST00000371162	AC108463.3	Uncharacterized protein [Source:UniProtKB/TrEMBL;Acc:C9JEA1]	-	111994580	111996624	137.238	496.343	309.785	324.811	548.087	438.824	831.513	443.879	246.51	243.838	741.941	363.777	262.055	78.6689	185.246	182.494	7.80949	8.48315	8.27408	8.59094	8.72918	8.46382	9.10529	9.09392	8.05753	7.56718	9.17168
ASHGA5P057791	0.00378817	0.0574573	2.09992	up	noncoding	TCONS_00022061	XLOC_010666	LincRNAs identified by Cabili et al	1079	chr13	-	79996142	80003586		TTTGAATATCTTGGCATGAGAGCCCAAGTAGAGTGCAGAATCACCTGGGTTCAGACGATT	intergenic							5.1674	28.5077	17.2542	8.68501	7.64971	16.4722	18.651	19.3894	19.61	24.0595	29.8262	30.3325	8.65732	5	9.38194	10.7667	2.65435	4.42031	4.0657	3.4503	2.89979	3.77322	3.7835	4.3583	4.45116	4.27449	4.63925
ASHGA5P053809	0.00220178	0.0458948	2.09922	up	noncoding	ENST00000464488	RP11-27I1.4	pseudogene	1017	chr9	+	123560831	123561848		CCTTTTTTAGGTGACTTTCTGCAGACTTCGGACTCACCAGTGGTGTTTCATTCTATTTAA								6.02449	18.0827	18.1972	19.0342	27.3741	16.5021	26.5051	24.9867	9.97555	12.7058	27.3588	21.3858	13.1916	6.71192	5	15.0552	2.89866	3.77795	4.14033	4.55672	4.66477	3.77705	4.29763	4.71379	3.52769	3.37537	4.52146
ASHGA5P018829	0.0006681	0.0291162	2.0985	up	noncoding	NR_037192	ABHD14A-ACY1	RefSeq	1879	chr3	+	52009041	52023218		GACCTTCCAGCTCACCACGCGCAGCGCCATGACCAGCAAGGGTCCCGAGGAGGAGCACCC	exon sense-overlapping	NM_000666	ACY1	aminoacylase-1 isoform a	+	52017299	52023218	61.2458	233.084	322.254	176.476	595.526	239.139	500.147	188.355	130.197	324.171	245.774	277.34	192.947	80.4057	112.514	116.848	6.62131	7.39412	8.3278	7.73666	8.84079	7.6096	8.41936	7.75137	7.14733	7.97528	7.59101
ASHGA5P018829	0.0006681	0.0291162	2.0985	up	noncoding	NR_037192	ABHD14A-ACY1	RefSeq	1879	chr3	+	52009041	52023218		GACCTTCCAGCTCACCACGCGCAGCGCCATGACCAGCAAGGGTCCCGAGGAGGAGCACCC	exon sense-overlapping	NM_001198895	ACY1	aminoacylase-1 isoform a	+	52017299	52023218	61.2458	233.084	322.254	176.476	595.526	239.139	500.147	188.355	130.197	324.171	245.774	277.34	192.947	80.4057	112.514	116.848	6.62131	7.39412	8.3278	7.73666	8.84079	7.6096	8.41936	7.75137	7.14733	7.97528	7.59101
ASHGA5P018829	0.0006681	0.0291162	2.0985	up	noncoding	NR_037192	ABHD14A-ACY1	RefSeq	1879	chr3	+	52009041	52023218		GACCTTCCAGCTCACCACGCGCAGCGCCATGACCAGCAAGGGTCCCGAGGAGGAGCACCC	exon sense-overlapping	NM_001198896	ACY1	aminoacylase-1 isoform b	+	52017299	52023218	61.2458	233.084	322.254	176.476	595.526	239.139	500.147	188.355	130.197	324.171	245.774	277.34	192.947	80.4057	112.514	116.848	6.62131	7.39412	8.3278	7.73666	8.84079	7.6096	8.41936	7.75137	7.14733	7.97528	7.59101
ASHGA5P018829	0.0006681	0.0291162	2.0985	up	noncoding	NR_037192	ABHD14A-ACY1	RefSeq	1879	chr3	+	52009041	52023218		GACCTTCCAGCTCACCACGCGCAGCGCCATGACCAGCAAGGGTCCCGAGGAGGAGCACCC	exon sense-overlapping	NM_001198897	ACY1	aminoacylase-1 isoform c	+	52017299	52023218	61.2458	233.084	322.254	176.476	595.526	239.139	500.147	188.355	130.197	324.171	245.774	277.34	192.947	80.4057	112.514	116.848	6.62131	7.39412	8.3278	7.73666	8.84079	7.6096	8.41936	7.75137	7.14733	7.97528	7.59101
ASHGA5P018829	0.0006681	0.0291162	2.0985	up	noncoding	NR_037192	ABHD14A-ACY1	RefSeq	1879	chr3	+	52009041	52023218		GACCTTCCAGCTCACCACGCGCAGCGCCATGACCAGCAAGGGTCCCGAGGAGGAGCACCC	exon sense-overlapping	NM_001198898	ACY1	aminoacylase-1 isoform d	+	52017299	52023218	61.2458	233.084	322.254	176.476	595.526	239.139	500.147	188.355	130.197	324.171	245.774	277.34	192.947	80.4057	112.514	116.848	6.62131	7.39412	8.3278	7.73666	8.84079	7.6096	8.41936	7.75137	7.14733	7.97528	7.59101
ASHGA5P018829	0.0006681	0.0291162	2.0985	up	noncoding	NR_037192	ABHD14A-ACY1	RefSeq	1879	chr3	+	52009041	52023218		GACCTTCCAGCTCACCACGCGCAGCGCCATGACCAGCAAGGGTCCCGAGGAGGAGCACCC	exon sense-overlapping	NM_015407	ABHD14A	abhydrolase domain-containing protein 14A	+	52009041	52015216	61.2458	233.084	322.254	176.476	595.526	239.139	500.147	188.355	130.197	324.171	245.774	277.34	192.947	80.4057	112.514	116.848	6.62131	7.39412	8.3278	7.73666	8.84079	7.6096	8.41936	7.75137	7.14733	7.97528	7.59101
ASHGA5P033669	0.00988867	0.0869845	2.0982	up	noncoding	ENST00000579775	RP11-357H3.1	GENCODE	211	chr18	-	73720072	73727816		GTGCAGCTGTATATGGGCCTGTTGGGGCTGATACAGCAGTCATTCTTTCCAAGAAATCTT	intergenic							6.70222	14.8053	13.8128	5.94761	7.90658	17.7212	10.462	11.2643	29.4247	7.70609	15.4244	20.328	13.5792	5	5	5	3.08045	3.49222	3.74611	2.92803	2.94528	3.88933	2.9244	3.5516	5.03009	2.64582	3.76068
ASHGA5P039247	0.0333349	0.162095	2.0927	up	noncoding	ENST00000447139	AC046143.3	GENCODE	972	chr3	+	194353651	194366130		TTATCCATACCAATAGCATGAACTGCTTTCTTCCTGAACTGAAGGCAAGCCCATATGGTT	natural antisense	NM_001011655	TMEM44	transmembrane protein 44 isoform b	-	194308401	194354150	120.685	387.327	138.814	244.565	128.346	378.414	518.738	453.696	585.995	138.185	250.484	485.709	156.553	68.4153	117.52	91.7454	7.62088	8.12932	7.08531	8.1972	6.76745	8.24564	8.46847	9.12787	9.27645	6.76919	7.61764
ASHGA5P039247	0.0333349	0.162095	2.0927	up	noncoding	ENST00000447139	AC046143.3	GENCODE	972	chr3	+	194353651	194366130		TTATCCATACCAATAGCATGAACTGCTTTCTTCCTGAACTGAAGGCAAGCCCATATGGTT	natural antisense	NM_001166305	TMEM44	transmembrane protein 44 isoform c	-	194308401	194354150	120.685	387.327	138.814	244.565	128.346	378.414	518.738	453.696	585.995	138.185	250.484	485.709	156.553	68.4153	117.52	91.7454	7.62088	8.12932	7.08531	8.1972	6.76745	8.24564	8.46847	9.12787	9.27645	6.76919	7.61764
ASHGA5P039247	0.0333349	0.162095	2.0927	up	noncoding	ENST00000447139	AC046143.3	GENCODE	972	chr3	+	194353651	194366130		TTATCCATACCAATAGCATGAACTGCTTTCTTCCTGAACTGAAGGCAAGCCCATATGGTT	natural antisense	NM_001166306	TMEM44	transmembrane protein 44 isoform d	-	194308401	194354150	120.685	387.327	138.814	244.565	128.346	378.414	518.738	453.696	585.995	138.185	250.484	485.709	156.553	68.4153	117.52	91.7454	7.62088	8.12932	7.08531	8.1972	6.76745	8.24564	8.46847	9.12787	9.27645	6.76919	7.61764
ASHGA5P039247	0.0333349	0.162095	2.0927	up	noncoding	ENST00000447139	AC046143.3	GENCODE	972	chr3	+	194353651	194366130		TTATCCATACCAATAGCATGAACTGCTTTCTTCCTGAACTGAAGGCAAGCCCATATGGTT	natural antisense	NM_018385	LSG1	large subunit GTPase 1 homolog	-	194361516	194393206	120.685	387.327	138.814	244.565	128.346	378.414	518.738	453.696	585.995	138.185	250.484	485.709	156.553	68.4153	117.52	91.7454	7.62088	8.12932	7.08531	8.1972	6.76745	8.24564	8.46847	9.12787	9.27645	6.76919	7.61764
ASHGA5P039247	0.0333349	0.162095	2.0927	up	noncoding	ENST00000447139	AC046143.3	GENCODE	972	chr3	+	194353651	194366130		TTATCCATACCAATAGCATGAACTGCTTTCTTCCTGAACTGAAGGCAAGCCCATATGGTT	natural antisense	NM_138399	TMEM44	transmembrane protein 44 isoform a	-	194308401	194354150	120.685	387.327	138.814	244.565	128.346	378.414	518.738	453.696	585.995	138.185	250.484	485.709	156.553	68.4153	117.52	91.7454	7.62088	8.12932	7.08531	8.1972	6.76745	8.24564	8.46847	9.12787	9.27645	6.76919	7.61764
ASHGA5P015093	0.0150608	0.106879	2.09254	up	noncoding	NR_047520	LOC643837	RefSeq	6727	chr1	+	762970	794826	ENST00000416570, NR_015368, NR_047519, uc001abr.1	CCACTCTTGGGTTACATTAGTTATACACTCTGGAGGTGACTTGACCTGTCATTGTGAACA	intergenic							57.3425	189.729	267.601	195.011	361.782	240.663	431.411	113.772	57.443	120.481	101.941	232.297	133.151	50.2503	59.2424	82.721	6.51847	7.09248	8.06097	7.88284	8.1576	7.6178	8.21258	6.99849	5.98633	6.58096	6.33552
ASHGA5P052553	0.00524288	0.0663651	2.09112	up	noncoding	ENST00000532124	RP1-80B9.2	GENCODE	629	chr6	+	2246001	2399000	ENST00000505870, ENST00000530346, ENST00000532564, NR_046229	TTGTATTCCCAAGACCTGGGAATCCAGGTCTCGCAGATACGATGATACAATCTATAGCCA	bidirectional	NM_001500	GMDS	GDP-mannose 4,6 dehydratase isoform 1	-	1624034	2245868	10.2261	75.2428	60.8893	53.1643	89.9113	95.8814	110.925	44.2015	23.3124	84.422	49.103	61.5092	29.5299	27.4604	18.8425	41.663	3.80659	5.78016	5.87268	6.01736	6.28835	6.3387	6.33647	5.55782	4.70266	6.07397	5.3228
ASHGA5P023050	0.026038	0.141959	2.08593	up	noncoding	ENST00000568570	RP11-1166P10.1	GENCODE	1072	chr16	+	31993190	32005806		CACCCGAGTGTAGCTGTGACAAATACAATGACTTCATCGAGGCCAACTGCATTGAGGACG	intergenic							5	7.77642	6.33205	5	27.1647	19.8277	15.5846	9.78774	19.7295	34.3322	14.2687	11.6147	10.6485	5	7.76509	5	2.34794	2.62359	2.62904	2.35808	4.65319	4.06449	3.52729	3.34901	4.46044	4.78553	3.65907
ASHGA5P006220	0.0103229	0.0885896	2.08522	up	noncoding	ENST00000315776	PYY2	pseudogene	282	chr17	+	26554331	26554727		TATCCTCGCCACTACCTCATCCTGGTCACTCAGCCGTCGTATGGGAAACTAGGCCGCCCG								153.384	586.695	344.536	165.499	211.642	420.33	424.323	378.379	685.869	1119.93	667.168	446.427	300.682	103.86	189.023	154.463	7.97439	8.7395	8.42474	7.64692	7.43719	8.39964	8.1872	8.84481	9.52585	9.74714	9.01373
ASHGA5P058194	0.0100784	0.0875086	2.08518	up	noncoding	TCONS_00028111	XLOC_013465	LincRNAs identified by Cabili et al	1013	chr20	+	12946728	12951800		TTTCACTCAGGCCACCTCTCTTTGCCAGTCTTGACAAATAATTTCTTAGTGAAGCACCTA	intergenic							141.676	446.122	297.199	140.025	216.874	519.68	458.52	338.227	691.292	1042.49	576.938	358.376	296.636	112.222	154.247	142.641	7.85751	8.33129	8.21258	7.40815	7.47123	8.70259	8.29907	8.66813	9.53751	9.64412	8.80522
ASHGA5P040580	0.0142176	0.104236	2.08241	up	noncoding	ENST00000512486	CTD-2154I11.2	GENCODE	809	chr5	-	95036952	95067999		CAGTGTTTTTACTACAATAAGACAGTGATTAATTGTGTCCCACTGGGCACTGTCCTGATA	natural antisense	NM_014899	RHOBTB3	rho-related BTB domain-containing protein 3	+	95066849	95132071	12.089	30.4939	18.2343	20.4485	11.5735	51.6179	55.3782	19.5814	17.2358	36.4833	27.6307	53.3226	13.062	5	16.2018	12.1798	4.07541	4.51315	4.14312	4.66334	3.48567	5.46349	5.36405	4.37209	4.27558	4.88041	4.53681
ASHGA5P021850	0.0438467	0.188559	2.08136	up	noncoding	ENST00000542449	RP11-476M19.2	GENCODE	515	chr12	+	3476998	3480512		TGAGATAAAGCTGGAGATTTCTGCTACGTGCAGCACATACTGCTAATCCTCTCTCATCTC	intergenic							11.3429	43.9523	29.5793	13.8323	22.8373	42.6503	37.3816	40.3405	79.1502	98.875	81.0395	11.0901	26.0608	11.5596	15.3224	16.731	3.97378	5.01684	4.8373	4.10005	4.41594	5.19674	4.80533	5.42739	6.44185	6.30068	6.02544
ASHGA5P020476	0.00212865	0.045318	2.08128	up	noncoding	ENST00000514303	AC005592.2	GENCODE	152	chr5	+	141733107	141755219		CTTGGAAGTGGTCCATTGGATTCGAAGGGGTCCTCACACGAAGCAGGAAGTCACCCTGTA	intergenic							14.9058	45.4517	32.5273	13.2136	15.5438	34.1884	26.3739	21.8613	29.1434	23.0884	26.5286	34.9042	15.808	8.86255	9.21362	6.54969	4.42292	5.06323	4.97077	4.03229	3.88519	4.88207	4.29123	4.52577	5.01841	4.216	4.48298
ASHGA5P033511	0.0496939	0.201598	2.0803	up	noncoding	DA100307		LincRNAs identified by Khalil et al	549	chr11	+	88071055	88157725		ATGCAGGACCCTTGGTGGCACCAGTGTGCAGATGAGCAGATAGTGACTGATTGCCACTGG	intergenic							20.9178	103.837	43.444	18.7965	38.9343	75.9515	61.6405	71.9237	70.668	59.5897	38.0817	364.633	55.6238	20.6854	23.6269	27.0627	4.97516	6.23269	5.38486	4.53758	5.13883	6.00812	5.51798	6.29089	6.28215	5.57519	4.96818
ASHGA5P037652	0.0081628	0.0800493	2.07581	up	noncoding	ENST00000432568	CTA-85E5.10	GENCODE	727	chr22	-	30443613	30476427		TCTGGGACTGCTGCAAGAGGCTGGAAACTGGAACCAAGTGCTACCTTCATGGTAAGAAGC	natural antisense	ENST00000336726	HORMAD2	HORMA domain containing 2 [Source:HGNC Symbol;Acc:28383]	+	30476162	30573064	8.83335	28.2508	10.5371	7.5127	8.6729	11.0002	16.7768	9.49017	20.6893	27.7334	25.4277	23.7976	16.4361	5	5.36348	6.58772	3.56111	4.40596	3.35045	3.24443	3.06703	3.17032	3.62551	3.30901	4.53184	4.48065	4.42655
ASHGA5P040996	0.00976688	0.0867238	2.07254	up	noncoding	ENST00000505196	RP11-308B16.1	GENCODE	540	chr5	+	12574968	12804475		CCACTGAATGTTCCTGTTGTGCTGATGAACAAAGGAGTTCATCACAGGCCAGAAACTAAG	intergenic							5	20.5981	19.0871	7.65629	16.8659	14.7738	23.3921	5	8.65681	23.8753	18.2978	27.0239	7.25365	5	5	12.8808	2.34794	3.96158	4.20657	3.27218	3.99869	3.6191	4.11637	2.33442	3.33384	4.26289	3.98738
ASHGA5P058394	0.000184025	0.0176301	2.07251	up	noncoding	uc002nrh.1	AK022793	UCSC_knowngene	572	chr19	-	23586007	23598873		GATTGTGCTTCATTGCTGGACCCAGCATTTAGGGATCGTCACTCCCGTGGATGATCAAAG	intergenic							8.24238	39.2736	30.9073	21.3344	26.4334	29.8498	40.8567	28.3378	38.9932	35.1735	25.8772	32.2337	39.563	14.46	11.9342	15.3629	3.44452	4.86484	4.89881	4.72202	4.61482	4.67649	4.93314	4.89539	5.43223	4.82338	4.45001
ASHGA5P043941	0.00492099	0.0649267	2.07242	up	noncoding	TCONS_00018648	XLOC_008999	LincRNAs identified by Cabili et al	564	chr10	-	133664309	133665914		TTGTTGTTTTCCTTTGTCCCGGAGGAGCCTCAGGGCTTTGCTCAATCAGGGCAAGGCCCA	intergenic							5	30.941	33.2955	13.7745	14.5053	25.1791	37.1537	32.8779	29.9022	35.5629	43.6548	36.0875	17.1173	13.1602	15.1335	15.7706	2.34794	4.53422	5.00301	4.09444	3.79825	4.42129	4.79465	5.12423	5.05292	4.84025	5.15867
ASHGA5P057050	0.0470071	0.196129	2.07236	up	noncoding	TCONS_00012263	XLOC_005816	LincRNAs identified by Cabili et al	387	chr6	-	116918003	116937516		TGAGCACAAACAACCCACTGCTATCTTTCTCCTCACTTGGTTCAGTATTCCTGGAATATT	natural antisense	ENST00000466444	RWDD1	RWD domain containing 1 [Source:HGNC Symbol;Acc:20993]	+	116892529	116918838	132.764	1053.97	211.18	94.9782	139.845	238.274	190.057	232.961	632.858	456.833	349.843	212.733	142.881	76.6971	84.237	79.2538	7.76231	9.59208	7.70371	6.85293	6.87857	7.6033	7.08281	8.08997	9.40252	8.45197	8.08182
ASHGA5P027458	0.00195084	0.0438762	2.07128	up	noncoding	TCONS_00012342	XLOC_005894	LincRNAs identified by Cabili et al	262	chr6	-	158211220	158226738		ACTTTTTATTTGTGTCCTGTGTTCTGTCCTCATTTGTGGTGGACCATGATGGACCTGGCA	intergenic							63.9036	311.775	239.65	86.2809	103.358	163.745	237.856	236.586	240.959	222.993	278.979	289.618	147.079	53.5728	79.2343	90.5592	6.68642	7.81056	7.89879	6.71366	6.47455	7.08464	7.39079	8.1167	8.02678	7.44246	7.76359
ASHGA5P056382	0.00376503	0.0574298	2.07012	up	noncoding	TCONS_00003835	XLOC_001642	LincRNAs identified by Cabili et al	950	chr2	+	121343386	121362263		CAGTGAACAGACTTCGTCCATCTGAAATGAATTTGGCAGAATGACACTCTCTTTCTTGTG	intergenic							5	11.4291	17.3565	11.8745	10.1873	5.86906	10.9559	16.4352	17.8075	12.0296	15.9395	18.0417	11.4582	5	6.72246	5.81618	2.34794	3.13277	4.07434	3.88094	3.29382	2.37014	2.99363	4.1193	4.31982	3.29331	3.8001
ASHGA5P022769	0.017471	0.115212	2.0689	up	noncoding	ENST00000562452	RP11-945C19.1	GENCODE	554	chr18	+	5748817	5876327		TATTTCAGAGCAGATTGTGTCTCTGTAGATTAACCGGATACAGTGGCTTGCACCTGTGGT	intergenic							10.8283	57.8572	23.8299	11.8992	7.34159	16.5345	20.8499	19.11	31.4994	26.8297	30.8729	28.6158	26.3087	7.35496	10.735	6.4782	3.89503	5.40332	4.52113	3.8837	2.84051	3.78134	3.94944	4.33611	5.12136	4.4336	4.68499
ASHGA5P048578	0.00200939	0.0445397	2.06861	up	noncoding	ENST00000566245	PWRN2	GENCODE	631	chr15	-	24407900	24415021		TCTCTTAAAGATTGCCTCTGGATGGATACCTATGGTCTGGCACTATCAAGATGGTATCAG	intergenic							18.3147	48.2235	38.1391	13.2659	23.1111	24.1362	46.6773	31.8658	26.6068	28.3839	37.677	36.7727	16.2005	6.76393	8.55297	12.9774	4.7546	5.14861	5.19402	4.03832	4.43321	4.35477	5.12029	5.07249	4.89252	4.51269	4.95349
ASHGA5P040112	0.00273075	0.0500799	2.06773	up	noncoding	ENST00000514892	RP11-422J15.1	GENCODE	481	chr4	+	130710113	130719804		AAGTCGACTGTGATTTTTCCCAGTCATTGCTTTCTGTTAATGAGATCTGTTTTATTTCTC	intergenic							8.81402	33.0278	14.9585	13.3974	9.24415	18.183	13.7455	17.8624	30.8727	18.1122	22.6653	21.721	12.6005	6.65195	6.56675	5.48344	3.55752	4.62305	3.86099	4.05546	3.15612	3.92907	3.33693	4.24076	5.09506	3.88145	4.26862
ASHGA5P022912	0.0374122	0.172225	2.06696	up	noncoding	ENST00000565266	CTD-2196E14.4	GENCODE	372	chr16	+	23683452	23686820		GAACTGAAAAGGCCTGTGAGAGACTCTGAGCTTCCTGGGAACAGGATGATAGTTAAAAAA	exon sense-overlapping	NM_001199743	DCTN5	dynactin subunit 5 isoform 3	+	23652686	23685068	12.5884	75.3467	118.587	38.3866	113.832	70.5508	262.682	70.4576	37.0607	83.9204	235.029	112.55	94.4472	27.077	44.4532	87.6014	4.14369	5.78283	6.84758	5.55417	6.6076	5.90311	7.53494	6.25926	5.35813	6.06629	7.52483
ASHGA5P022912	0.0374122	0.172225	2.06696	up	noncoding	ENST00000565266	CTD-2196E14.4	GENCODE	372	chr16	+	23683452	23686820		GAACTGAAAAGGCCTGTGAGAGACTCTGAGCTTCCTGGGAACAGGATGATAGTTAAAAAA	exon sense-overlapping	NM_032486	DCTN5	dynactin subunit 5 isoform 1	+	23652686	23685068	12.5884	75.3467	118.587	38.3866	113.832	70.5508	262.682	70.4576	37.0607	83.9204	235.029	112.55	94.4472	27.077	44.4532	87.6014	4.14369	5.78283	6.84758	5.55417	6.6076	5.90311	7.53494	6.25926	5.35813	6.06629	7.52483
ASHGA5P035287	0.00106539	0.0350331	2.06477	up	noncoding	TCONS_00004409	XLOC_002283	LincRNAs identified by Cabili et al	805	chr2	-	114576627	114578362		AAATCCTGTTTCTTTCTCACTCACCCAGACTGCAGACTAACACAGGTCTTGTCAGACAAT	intergenic							40.4973	158.138	92.3929	74.1017	104.626	122.82	121.666	93.1455	216.792	202.727	199.891	94.2005	70.7533	32.4139	59.3584	43.2933	5.98265	6.83374	6.47565	6.49911	6.48966	6.68439	6.46721	6.68072	7.8734	7.31795	7.30034
ASHGA5P006853	0.0100772	0.0875086	2.06397	up	noncoding	ENST00000465668	PLGLA	pseudogene	449	chr2	+	106998626	107009320	NM_000301, NM_001032392, NM_001168338, NR_003506	TACTTCTTTTATTTCTGAAATCAGGTCAAGGAGAGCCTCTGGATGACTATGTAAATGCCC								14.1351	25.1559	16.1925	14.3842	17.7796	13.0803	15.0639	21.8162	16.7688	55.99	27.9938	27.4354	12.8198	5	6.98953	8.5067	4.33396	4.24155	3.97661	4.15985	4.07501	3.43629	3.47964	4.52381	4.23817	5.49015	4.55308
ASHGA5P056585	0.00678645	0.0741528	2.06324	up	noncoding	TCONS_00006354	XLOC_002975	LincRNAs identified by Cabili et al	261	chr3	+	193788001	193799213		TTTGGGAAGAAAATCCAAGACTTCTCTGGAGAGAGGTGCTGTGTTTTATAGCATCGGGCT	intergenic							5	15.5176	15.0761	5	5	15.7389	18.8285	13.9901	13.8933	5.73558	12.3879	18.5545	7.81532	5	5	5	2.34794	3.55902	3.8725	2.35808	2.3288	3.7088	3.79924	3.88129	3.97989	2.40248	3.47258
ASHGA5P022379	0.00268213	0.0495797	2.05813	up	noncoding	ENST00000555732	FAM181A-AS1	GENCODE	258	chr14	-	94391578	94393412		ATCGGACGGGGCCTTCTGTGATTTGTGGGGGCTGCATCATTCCTCTCTCCAGAAGATCTT	intronic antisense	NM_001207071	FAM181A	protein FAM181A isoform 2	+	94385239	94395954	135.183	512.525	360.69	168.147	230.469	339.817	437.562	417.564	561.901	715.909	646.41	439.339	298.572	128.273	156.331	138.747	7.78558	8.5308	8.4964	7.66812	7.54918	8.09647	8.237	8.99237	9.22101	9.08511	8.96584
ASHGA5P022379	0.00268213	0.0495797	2.05813	up	noncoding	ENST00000555732	FAM181A-AS1	GENCODE	258	chr14	-	94391578	94393412		ATCGGACGGGGCCTTCTGTGATTTGTGGGGGCTGCATCATTCCTCTCTCCAGAAGATCTT	natural antisense	NM_138344	FAM181A	protein FAM181A isoform 1	+	94385239	94395954	135.183	512.525	360.69	168.147	230.469	339.817	437.562	417.564	561.901	715.909	646.41	439.339	298.572	128.273	156.331	138.747	7.78558	8.5308	8.4964	7.66812	7.54918	8.09647	8.237	8.99237	9.22101	9.08511	8.96584
ASHGA5P027558	0.00917098	0.0840427	2.05709	up	noncoding	ENST00000551629	RP11-554D14.6	GENCODE	481	chr12	-	108233125	108258339		ATCCCGTGAAGAGGGAACGGCGGTCTACGCAGGGAATTCAGCTTCCTATCAAGCCTAGCA	intergenic							11.9119	15.1062	13.2895	6.96266	10.3009	24.9543	13.3182	15.4364	21.6424	27.0845	27.5868	21.1901	10.1741	5	5	6.7203	4.04992	3.51956	3.68504	3.13277	3.30772	4.40973	3.28471	4.02427	4.59464	4.44702	4.53436
ASHGA5P027914	0.0132046	0.100354	2.05613	up	noncoding	TCONS_00012047	XLOC_005579	LincRNAs identified by Cabili et al	837	chr6	-	2791141	2822143		AATATATAAGAAAGGCATGGTATCCCTGAGACATGTGCCAGGAGAAGCGATCACTGTGTC	intergenic							9.25296	23.8806	21.576	6.69489	5	12.835	12.4257	17.7067	17.7484	13.385	22.216	18.2412	10.5449	5	5	5	3.64475	4.17278	4.38174	3.08045	2.3288	3.40631	3.17555	4.22813	4.31433	3.44988	4.23896
ASHGA5P017495	0.00172378	0.0415011	2.05513	up	noncoding	ENST00000442358	RP11-404O13.1	GENCODE	649	chr1	-	158101833	158110420		CAGTGGAGTGGTCAGCAGTCCAACTACCAGGGCCAGAGCCCCATCAAAGAATCTTCAGTG	intergenic							22.8436	44.7885	32.072	26.0929	45.6325	29.2072	31.2763	40.6697	24.7089	32.3161	50.1593	30.6735	27.5188	7.63265	10.8662	13.3367	5.10436	5.04438	4.95143	5.0061	5.35833	4.64432	4.54102	5.43718	4.78419	4.70229	5.35058
ASHGA5P014610	0.0202807	0.123741	2.05441	up	noncoding	ENST00000411795	BX248398.1	GENCODE	1540	chr1	-	144276401	144340736	ENST00000437785, ENST00000445225	AGTCCTTTGAAGAGAGGTTCTGATTCTACTTCCACCACAAGCTTCAGCATGGCAGTATCT	intronic antisense	ENST00000538264	AL592284.2	Uncharacterized protein [Source:UniProtKB/TrEMBL;Acc:F5H305]	+	144339737	144521058	27.4556	56.5867	31.9613	29.742	118.745	73.575	55.6932	65.2601	121.729	201.318	118.69	57.8409	43.1111	20.9216	23.6389	29.7049	5.39458	5.37674	4.94678	5.1912	6.6627	5.9649	5.37257	6.14003	7.05152	7.3077	6.54967
ASHGA5P008320	0.0344415	0.164733	2.05352	up	noncoding	NR_027918	CCDC62	RefSeq	2506	chr12	+	123259055	123311927		ATTTTCATGTGAGTAAAATAAGGAAGGAACGTTCATCACTTTAAACTGAACCTGGCAAGT	exon sense-overlapping	NM_201435	CCDC62	coiled-coil domain-containing protein 62	+	123259055	123311927	15.8678	27.7827	17.7971	15.3542	13.2644	28.0936	14.6677	18.6697	28.1629	5	15.7294	22.4348	16.0162	5	5.33392	5.39801	4.52685	4.38174	4.10916	4.25961	3.67395	4.58594	3.4407	4.30326	4.96966	2.32289	3.78606
ASHGA5P022448	0.000933157	0.033335	2.05351	up	noncoding	ENST00000556923	RP11-479H16.1	GENCODE	276	chr14	-	48236802	48259146		ATAAATTTTGTGGAGACTTATTAAATGAAGAAACCACACAGCTTCCAACTCTGCAGTAGA	intergenic							8.13611	43.5556	40.3497	8.88248	21.4485	22.8153	34.3063	26.0003	28.5717	29.437	30.5572	35.9956	25.3395	9.16283	12.8808	12.9209	3.42093	5.00414	5.27668	3.48383	4.32945	4.2712	4.67613	4.77087	4.99116	4.56776	4.67055
ASHGA5P000354	0.00410747	0.0590545	2.05304	up	noncoding	chr2:234448625-234460150+	chr2:234448625-234460150	LincRNAs identified by Khalil et al	11525	chr2	+	234783886	234795411		GTTACATGCTCTTCTCAGGGTATTAATGGGCCTTATGGATGCCCTTGATTGAACAACTCT	intergenic							15.5549	43.8558	39.6939	11.413	18.4807	28.0735	40.2717	42.6097	35.5581	33.5726	42.3739	50.4705	23.4268	7.32435	16.8619	11.2005	4.49256	5.01338	5.25212	3.8227	4.12569	4.584	4.91242	5.50215	5.29686	4.75502	5.11926
ASHGA5P039048	0.03771	0.172942	2.05269	up	noncoding	ENST00000442558	RP11-147C23.1	GENCODE	479	chr1	+	96403456	96488422		TTTGCTCATCTGCTTCTCCAAGTCATCTTTAGTGTGGAGACCTGAACTCATGGAATCATG	intergenic							35.9813	257.519	65.0182	39.2349	46.5871	199.187	72.5703	159.545	217.105	97.3443	84.6432	132.562	42.7852	26.6947	33.5489	48.5911	5.80622	7.53161	5.96869	5.58619	5.39016	7.34796	5.7439	7.50464	7.87499	6.28163	6.08602
ASHGA5P032279	0.00149589	0.0394474	2.05253	up	noncoding	ENST00000580686	RP11-260A9.6	GENCODE	480	chr17	-	25316214	25326951		ATTCCTTTGGTGCCTGTTTTTGCTGCCTAAATTTTGGCAATAAAGGGAGGAATAAAAACA	intergenic							18.7889	74.2435	62.7306	22.5808	26.4173	69.1834	55.8773	60.9815	56.3974	66.7167	62.4731	68.4092	43.8264	11.8928	29.143	22.9358	4.79736	5.76222	5.91697	4.80176	4.61419	5.87406	5.37757	6.03845	5.95864	5.73649	5.6564
ASHGA5P018910	0.0166792	0.1124	2.05235	up	noncoding	NR_045675	ARHGAP22	RefSeq	3297	chr10	-	49654067	49864310		GCAAAGAAAGATGTGGATCTCCTGTTACTGGAAAACAGGAATTAGCTTGTCTGCTTGAGG	exon sense-overlapping	NM_001256024	ARHGAP22	rho GTPase-activating protein 22 isoform 1	-	49654067	49813176	6.80488	21.382	25.5067	22.513	13.0388	45.8971	43.3875	13.3169	8.25695	17.9531	11.9959	13.2935	18.007	5	9.07703	12.666	3.10815	4.01151	4.62495	4.79751	3.65175	5.29875	5.01576	3.80853	3.27162	3.86906	3.43057
ASHGA5P018910	0.0166792	0.1124	2.05235	up	noncoding	NR_045675	ARHGAP22	RefSeq	3297	chr10	-	49654067	49864310		GCAAAGAAAGATGTGGATCTCCTGTTACTGGAAAACAGGAATTAGCTTGTCTGCTTGAGG	exon sense-overlapping	NM_001256025	ARHGAP22	rho GTPase-activating protein 22 isoform 2	-	49654067	49860561	6.80488	21.382	25.5067	22.513	13.0388	45.8971	43.3875	13.3169	8.25695	17.9531	11.9959	13.2935	18.007	5	9.07703	12.666	3.10815	4.01151	4.62495	4.79751	3.65175	5.29875	5.01576	3.80853	3.27162	3.86906	3.43057
ASHGA5P018910	0.0166792	0.1124	2.05235	up	noncoding	NR_045675	ARHGAP22	RefSeq	3297	chr10	-	49654067	49864310		GCAAAGAAAGATGTGGATCTCCTGTTACTGGAAAACAGGAATTAGCTTGTCTGCTTGAGG	exon sense-overlapping	NM_001256026	ARHGAP22	rho GTPase-activating protein 22 isoform 4	-	49654067	49701692	6.80488	21.382	25.5067	22.513	13.0388	45.8971	43.3875	13.3169	8.25695	17.9531	11.9959	13.2935	18.007	5	9.07703	12.666	3.10815	4.01151	4.62495	4.79751	3.65175	5.29875	5.01576	3.80853	3.27162	3.86906	3.43057
ASHGA5P018910	0.0166792	0.1124	2.05235	up	noncoding	NR_045675	ARHGAP22	RefSeq	3297	chr10	-	49654067	49864310		GCAAAGAAAGATGTGGATCTCCTGTTACTGGAAAACAGGAATTAGCTTGTCTGCTTGAGG	exon sense-overlapping	NM_021226	ARHGAP22	rho GTPase-activating protein 22 isoform 3	-	49654067	49813176	6.80488	21.382	25.5067	22.513	13.0388	45.8971	43.3875	13.3169	8.25695	17.9531	11.9959	13.2935	18.007	5	9.07703	12.666	3.10815	4.01151	4.62495	4.79751	3.65175	5.29875	5.01576	3.80853	3.27162	3.86906	3.43057
ASHGA5P045563	0.00417785	0.0594349	2.0511	up	noncoding	ENST00000434532	RP11-229P13.21	GENCODE	329	chr9	-	139932429	139933342		CTGGAGGTCCAGGCACCTAGACAGCCCTGGCGTGTTCGTGTTATTAATCAGGGATCTCTT	intergenic							23.6886	98.0764	116.803	42.113	39.5565	63.9854	54.2749	64.0032	56.8383	144.386	77.7622	98.5047	78.0562	16.1026	38.6662	34.1588	5.16348	6.15036	6.82695	5.68605	5.16359	5.76265	5.33512	6.11065	5.96949	6.82679	5.96665
ASHGA5P030992	0.00146358	0.0392526	2.05007	up	noncoding	TCONS_00006281	XLOC_002882	LincRNAs identified by Cabili et al	6581	chr3	+	153101577	153108386		ACTTTGAATGCATAGGCTCAGTTCTGCTGTGCACTTTCTACACAAATCCTGACCAAGCCT	intergenic							12.2408	47.7265	31.1813	12.6537	24.6994	21.4445	22.5017	28.2681	35.621	29.4567	42.8947	32.8691	18.0362	7.03962	15.2098	9.20711	4.09444	5.13462	4.91132	3.97361	4.52506	4.17581	4.06057	4.89252	5.29996	4.56835	5.13451
ASHGA5P058570	0.00138128	0.038822	2.04893	up	noncoding	uc010lkv.2	L13779	UCSC_knowngene	725	chr7	+	123634981	123668755		CCCATCCGAGCCTTAATTTCAGTTGACAGTAACTATTGGATCCCCAGGAATATGTTTGCA	intergenic							6.83125	22.6876	11.839	23.9611	10.4912	16.6737	14.9029	13.7134	14.0646	19.3822	15.8603	9.94033	12.7095	5.06055	7.1663	5	3.11666	4.10081	3.51343	4.88263	3.33652	3.79456	3.46441	3.85078	3.99573	3.96883	3.79468
ASHGA5P030396	0.0173432	0.11497	2.04669	up	noncoding	TCONS_00009190	XLOC_004205	LincRNAs identified by Cabili et al	865	chr4	-	185289387	185303530	TCONS_00008690, TCONS_00008692	GCTGTATCTCCTTCATTTCATCAAGAAATTCTTAAAATTCTCCCCCAACGTGCTTTCATC	intergenic							5362.43	16161.8	13315.5	3625.06	6258.51	10960.9	15053.3	14365.4	18027.2	18261.9	14275.7	10226.1	13987.6	4374.98	3704.49	4667.24	12.8851	13.6531	13.8328	11.9947	12.1645	13.1577	13.2075	14.1812	13.9939	13.7947	13.5002
ASHGA5P039286	0.0426347	0.185477	2.04668	up	noncoding	ENST00000503571	RP11-440L14.1	GENCODE	531	chr4	-	756174	775637		TTCAAACAATAGAAATGTACTCAGTTCCAGAGTCCATAACAGCCACACTCCCTCTGCAGG	intronic antisense	NM_006315	PCGF3	polycomb group RING finger protein 3	+	699572	764427	194.178	665.571	417.237	158.391	280.706	644.565	457.324	415.109	1243.38	1763.09	1107.34	421.218	428.438	171.688	216.408	184.815	8.32379	8.92133	8.70858	7.58326	7.81605	9.01026	8.29483	8.9827	10.3624	10.4064	9.74846
ASHGA5P056543	0.0191867	0.119996	2.04601	up	noncoding	TCONS_00006001	XLOC_002628	LincRNAs identified by Cabili et al	359	chr3	+	43156199	43168213		AAACATCACAGGCCTCAGCAGATCACAAGTGTCTTGGCAAAAGGCGTCTTTAAGAAGTGA	intergenic							14.0067	49.6303	17.6203	17.1537	10.9703	17.6422	13.8532	19.4603	32.5644	18.7797	16.279	18.6358	9.99639	5	8.27594	5.00719	4.31898	5.19221	4.09653	4.41394	3.40118	3.88357	3.34645	4.36411	5.16894	3.93005	3.82728
ASHGA5P016878	0.0245119	0.137282	2.04533	up	noncoding	ENST00000435322	AL163953.3	GENCODE	566	chr14	+	53684608	53836219		ATGTCAACAGGTTTCAGCATTTTCTCCATCATCACCCTTGGGACTTGGATAAAACTACTG	intergenic							57.1099	379.024	105.149	89.0994	89.8294	326.083	105.096	199.2	380.988	384.608	198.689	197.899	95.288	56.7264	78.0288	67.8603	6.51205	8.09781	6.67017	6.76039	6.28681	8.04244	6.26642	7.83874	8.6794	8.21135	7.29168
ASHGA5P016655	0.00236252	0.047177	2.04519	up	noncoding	ENST00000432595	GUSBP11	GENCODE	601	chr22	-	24042975	24059454		TGGGAATGGGGACTGGATGGAGGACCTGAAGACGTGAGGTGGAGGCACAGGTAGAAGAGA	intergenic							8.68235	19.5955	17.1213	16.0659	16.6524	44.6132	31.2052	23.7114	14.9793	20.6978	20.0778	54.4737	24.5588	7.57283	8.85313	11.8574	3.53351	3.89248	4.05733	4.32455	3.98022	5.25959	4.53729	4.63718	4.08177	4.06102	4.10884
ASHGA5P019639	0.000373072	0.0222342	2.04468	up	noncoding	uc003dyv.3	BC041484	UCSC_knowngene	1057	chr3	+	112021324	112051598		CCATTCTCTTCTCACATACAGTTGAATATGACATTTACTGCAGTTTGATCACTAAGCATA	intergenic							8.6543	27.0174	25.1352	9.9568	16.3233	24.3408	24.7435	17.3282	22.5779	23.1533	27.8697	21.5483	9.83633	5	9.37263	11.1212	3.5276	4.33967	4.60316	3.63774	3.95634	4.36874	4.20155	4.19286	4.65491	4.22038	4.54674
ASHGA5P028458	0.00467133	0.0633235	2.04403	up	noncoding	ENST00000585222	RP11-629E24.2	GENCODE	1780	chr13	-	30596157	30597937		GTATGGGCTCAGCATGTTCTTGGGAGACTGCTTTAAATCTTATTATTTTATAGTCTTCTG	intergenic							11.825	14.9791	18.4642	9.42697	7.53873	23.0957	18.63	16.2742	16.5322	13.414	15.0133	18.5793	11.7392	5	5	5	4.03931	3.50831	4.16092	3.56254	2.87875	4.28831	3.78151	4.10306	4.21548	3.45313	3.72445
ASHGA5P019524	0.000148518	0.0163748	2.04046	up	noncoding	NR_033183	MIB2	RefSeq	3133	chr1	+	1550794	1565990		GGGCGTGCAGGCGTCCGGCACCCCAACATCATCTGTGACTGCTGCAAGAAGCACGGGCTG	exon sense-overlapping	NM_001170686	MIB2	E3 ubiquitin-protein ligase MIB2 isoform 2	+	1550794	1565990	7.22328	25.2652	19.5422	12.1626	22.5007	15.5143	33.5168	21.8022	17.2511	21.2643	23.6879	21.6585	7.78134	8.80394	5.75258	8.32824	3.21239	4.24685	4.23751	3.91727	4.39326	3.68926	4.64156	4.52296	4.27634	4.09774	4.3308
ASHGA5P019524	0.000148518	0.0163748	2.04046	up	noncoding	NR_033183	MIB2	RefSeq	3133	chr1	+	1550794	1565990		GGGCGTGCAGGCGTCCGGCACCCCAACATCATCTGTGACTGCTGCAAGAAGCACGGGCTG	exon sense-overlapping	NM_001170687	MIB2	E3 ubiquitin-protein ligase MIB2 isoform 3	+	1550794	1565990	7.22328	25.2652	19.5422	12.1626	22.5007	15.5143	33.5168	21.8022	17.2511	21.2643	23.6879	21.6585	7.78134	8.80394	5.75258	8.32824	3.21239	4.24685	4.23751	3.91727	4.39326	3.68926	4.64156	4.52296	4.27634	4.09774	4.3308
ASHGA5P019524	0.000148518	0.0163748	2.04046	up	noncoding	NR_033183	MIB2	RefSeq	3133	chr1	+	1550794	1565990		GGGCGTGCAGGCGTCCGGCACCCCAACATCATCTGTGACTGCTGCAAGAAGCACGGGCTG	exon sense-overlapping	NM_001170688	MIB2	E3 ubiquitin-protein ligase MIB2 isoform 4	+	1550794	1565990	7.22328	25.2652	19.5422	12.1626	22.5007	15.5143	33.5168	21.8022	17.2511	21.2643	23.6879	21.6585	7.78134	8.80394	5.75258	8.32824	3.21239	4.24685	4.23751	3.91727	4.39326	3.68926	4.64156	4.52296	4.27634	4.09774	4.3308
ASHGA5P019524	0.000148518	0.0163748	2.04046	up	noncoding	NR_033183	MIB2	RefSeq	3133	chr1	+	1550794	1565990		GGGCGTGCAGGCGTCCGGCACCCCAACATCATCTGTGACTGCTGCAAGAAGCACGGGCTG	exon sense-overlapping	NM_001170689	MIB2	E3 ubiquitin-protein ligase MIB2 isoform 5	+	1551244	1565990	7.22328	25.2652	19.5422	12.1626	22.5007	15.5143	33.5168	21.8022	17.2511	21.2643	23.6879	21.6585	7.78134	8.80394	5.75258	8.32824	3.21239	4.24685	4.23751	3.91727	4.39326	3.68926	4.64156	4.52296	4.27634	4.09774	4.3308
ASHGA5P019524	0.000148518	0.0163748	2.04046	up	noncoding	NR_033183	MIB2	RefSeq	3133	chr1	+	1550794	1565990		GGGCGTGCAGGCGTCCGGCACCCCAACATCATCTGTGACTGCTGCAAGAAGCACGGGCTG	exon sense-overlapping	NM_080875	MIB2	E3 ubiquitin-protein ligase MIB2 isoform 1	+	1550794	1565990	7.22328	25.2652	19.5422	12.1626	22.5007	15.5143	33.5168	21.8022	17.2511	21.2643	23.6879	21.6585	7.78134	8.80394	5.75258	8.32824	3.21239	4.24685	4.23751	3.91727	4.39326	3.68926	4.64156	4.52296	4.27634	4.09774	4.3308
ASHGA5P032611	0.00649328	0.0722397	2.04037	up	noncoding	ENST00000584614	RP11-4F22.2	GENCODE	616	chr17	-	64399755	64411091		TGTATTGTATGCCTTCTCCTTCAGTTTCACCAAGACTATTAATAAAGATATCCCTACATC	intronic antisense	NM_002737	PRKCA	protein kinase C alpha type	+	64298925	64806862	59.9307	263.073	208.3	73.1007	125.919	223.075	239.369	215.43	262.28	556.954	408.38	255.438	163.178	83.644	91.235	85.4864	6.58797	7.56231	7.68199	6.47774	6.74219	7.50873	7.40014	7.96156	8.14938	8.71866	8.30883
ASHGA5P020451	0.0103802	0.0888131	2.03952	up	noncoding	ENST00000513843	RP11-548L20.1	GENCODE	546	chr4	-	34122515	34260749		CTTATACTCTAGGATTATTATACATTGCACTGTTCTTGCTGATACTCCAAAGACATGTAG	intergenic							24.3427	155.27	74.7596	39.4535	48.0025	98.7054	49.6919	115.351	130.019	53.0759	79.7453	132.119	40.2767	27.538	31.0417	29.959	5.20676	6.80656	6.16741	5.59497	5.43365	6.37819	5.21117	7.02149	7.14589	5.4101	6.00425
ASHGA5P042207	0.0201351	0.123342	2.03809	up	noncoding	ENST00000534468	RP1-80B9.2	GENCODE	724	chr6	+	2246088	2367549		GACTCCATGTCATTTAAAATGGACTTTCCAGCTACATTTGTAAAATGTCATGATGCTCAT	bidirectional	NM_001500	GMDS	GDP-mannose 4,6 dehydratase isoform 1	-	1624034	2245868	5	9.8097	12.0603	7.62776	20.1876	6.83083	17.5488	16.6301	10.791	14.1875	5	7.99967	21.9471	5	5.36409	5	2.34794	2.93127	3.54298	3.26464	4.24669	2.47433	3.69111	4.13715	3.6369	3.53162	2.33054
ASHGA5P044327	0.0473586	0.196959	2.03523	up	noncoding	AA584156		LincRNAs identified by Khalil et al	408	chr17	-	36824766	36825175		AAGTATTTTTTGATTCCCCCAGTTAGATGTGCTTCATGCCACCTCTAGACCCTCTTCACT	intergenic							187.614	670.457	265.817	92.9929	131.512	462.135	293.951	459.943	646.764	704.615	478.17	367.594	225.825	81.1902	103.727	139.755	8.26739	8.93267	8.04998	6.82151	6.79967	8.53515	7.69306	9.1509	9.43454	9.06308	8.5248
ASHGA5P048904	0.00768069	0.0781241	2.0342	up	noncoding	TCONS_00024783	XLOC_012057	LincRNAs identified by Cabili et al	6888	chr16	-	88212560	88220293	ENST00000566070	TGGGTCTGGGCACACAAGTGTGTATGCATGTGTTTCTATTGTATTCATGTGAGTATAAGT	intergenic							8.81004	21.8435	13.0563	5.47272	19.0006	7.07244	17.1719	13.2934	19.3993	13.3262	22.7533	17.1461	9.48838	5	5	5.00988	3.55654	4.04518	3.6588	2.81118	4.16339	2.51153	3.65818	3.80705	4.43576	3.44344	4.27449
ASHGA5P023848	0.0120686	0.0958893	2.03413	up	noncoding	HMlincRNA728+	HMlincRNA728	LincRNAs identified by Khalil et al	7785	chr2	+	43241023	43248808		AAGCTGATTCAAGTCAAGTTTGAGCCATTCGCAACCCTTAGTACTGCAAGCCGCGTTTTT	intergenic							10.5514	30.3466	19.8859	8.25058	14.8582	18.8928	51.8825	28.2319	29.9287	24.1462	24.985	14.9715	19.4742	11.2335	5	9.37388	3.85688	4.50716	4.26581	3.37837	3.82908	3.99083	5.27101	4.89099	5.05411	4.27911	4.40318
ASHGA5P049522	0.0313822	0.157016	2.03001	up	noncoding	ENST00000460249	C17orf76-AS1	GENCODE	773	chr17	+	16342640	16344880	ENST00000492250	TTTTCTGAAGATATCTCTTACCCTGTGATTGACTGTCAGTTGGTGCAGAAAGTGAGATTG	intergenic							29.6394	260.797	177.032	47.9465	122.707	269.045	130.147	178.764	53.0765	195.344	172.377	279.795	162.42	34.886	64.2481	140.551	5.50901	7.55124	7.43838	5.87211	6.70992	7.77512	6.55933	7.67287	5.87228	7.26622	7.08319
ASHGA5P034987	4.08931e-05	0.010651	2.02803	up	noncoding	ENST00000420644	SOS1-IT1	GENCODE	539	chr2	-	39220116	39220998		ACATACGTCTGTAGTTACCCAGTAGTCTTTGTTGTCTTTGGGCCATCTAAAGTATATTTG	intron sense-overlapping	NM_005633	SOS1	son of sevenless homolog 1	-	39208689	39347604	13.2875	56.9088	36.8697	18.6766	40.3037	33.6857	47.3568	44.7378	41.2353	37.4437	47.4917	48.2394	37.4658	12.4858	14.9346	21.0527	4.2363	5.38514	5.144	4.52811	5.19208	4.85704	5.1461	5.57634	5.51156	4.91889	5.27518
ASHGA5P000355	0.00276217	0.0502664	2.02756	up	noncoding	chr2:234704581-234722509-	chr2:234704581-234722509	LincRNAs identified by Khalil et al	17928	chr2	-	235039842	235057770		CCTGAAATCTCTTTCAACAGCCCCAAGGCTTTACCTGCGTTCTTAATGAGGTAGGACTTT	intergenic							16.5	46.6656	27.8656	20.2915	21.9915	28.1099	26.5578	25.7596	31.6357	44.3883	37.1461	19.7653	17.004	8.68274	13.576	6.72066	4.58364	5.10171	4.75106	4.6523	4.36003	4.58656	4.30227	4.75788	5.12909	5.16968	4.93246
ASHGA5P048045	0.00375833	0.0574298	2.02648	up	noncoding	ENST00000434346	RP11-184I16.2	GENCODE	833	chr1	-	44167767	44170140		CCTCCTACACCCAATATCTGAGGTGTTCTAAGATTTAACTACTCAAATGTTTGATATTTG	natural antisense	NM_014663	KDM4A	lysine-specific demethylase 4A	+	44115796	44171189	17.8818	40.2218	32.3968	22.088	30.1469	44.6927	31.6275	17.5366	38.6002	51.6511	50.4322	23.4533	22.548	9.0398	17.1472	8.17462	4.71568	4.89881	4.9656	4.76724	4.7983	5.26222	4.55618	4.21225	5.41822	5.37573	5.3601
ASHGA5P047340	0.0235295	0.13454	2.02482	up	noncoding	TCONS_00017432	XLOC_008014	LincRNAs identified by Cabili et al	1773	chrX	+	73045949	73047819	NR_003255	TACTTGAGTTCTGGGTTTTACTGCAGTCTAGGGCCTTGTTTTGGTCTTGGATCATCTCAC	intergenic							38.2912	136.205	122.356	105.024	107.817	129.976	41.9644	131.12	88.2622	49.6158	73.2165	59.8566	93.2123	20.8628	43.625	32.939	5.90385	6.61671	6.89591	6.9927	6.53172	6.76185	4.9712	7.2126	6.60288	5.32007	5.88224
ASHGA5P019767	0.00400434	0.0583907	2.02193	up	noncoding	ENST00000502778	EGFEM1P	GENCODE	603	chr3	+	167967448	168237424		TATGAAAGAAGGTCCTCTTTTCCGTCTTCTCATTCCTGTGGATCTGTCCTGTAGCCTTTC	intergenic							120.83	329.871	219.096	166.757	136.711	235.279	245.635	278.768	256.558	250.511	282.882	313.464	300.953	64.0543	72.8736	106.933	7.62293	7.89191	7.76256	7.65854	6.84862	7.58262	7.44163	8.37596	8.11916	7.60501	7.78231
ASHGA5P049772	0.000252543	0.0193908	2.02126	up	noncoding	TCONS_00020366	XLOC_009696	LincRNAs identified by Cabili et al	1205	chr12	+	29193462	29209554		ACATAAATGCCCAAGTAACTGATGCTACTACCTGGAGGGACTCACCTTTACCAACACCAA	intergenic							13.4922	37.8109	38.2241	18.222	25.1755	44.1232	33.8616	25.3827	36.4695	41.8661	48.932	37.6399	25.2613	6.8931	16.351	17.812	4.26085	4.81125	5.19802	4.49477	4.55178	5.24341	4.6569	4.73722	5.33406	5.07909	5.31788
ASHGA5P039890	0.00495799	0.0649267	2.02002	up	noncoding	TCONS_00022840	XLOC_011106	LincRNAs identified by Cabili et al	1050	chr14	-	94449441	94453395		ATGGCCACTTTGGACCACGAGAAATATCAATATCAAACGCCCTTTCTTTTCATGCCCTCA	intergenic							45.0886	150.101	96.4913	49.2102	55.0863	96.1376	94.7737	114.398	165.271	205.152	161.441	116.76	81.1783	27.6939	43.9533	42.5288	6.14657	6.75516	6.53884	5.9096	5.61549	6.34304	6.12329	7.0093	7.48244	7.33202	6.98597
ASHGA5P051461	0.000581624	0.0272706	2.01963	up	noncoding	ENST00000446249	RP11-439A17.4	GENCODE	664	chr1	-	120876262	120905153	ENST00000435113	AGAAACAGGAAAAATGCCTCTCCTCCCACTTTGCACTGTGCTTTGTCACCTGGGCCCTAA	intergenic							2081.39	7630.04	4620.36	3348.33	4414.19	5790.42	7210.1	5075.59	8001.06	8677.26	6637.34	3805.63	4306.64	2364.56	2093.27	1929.87	11.6145	12.5624	12.3255	11.8922	11.65	12.1493	12.1394	12.736	12.9804	12.7293	12.3576
ASHGA5P021243	0.00866525	0.0827372	2.01687	up	noncoding	uc001pqd.3	AB231710	UCSC_knowngene	247	chr11	+	117007261	117008585	NM_004716	AGGGATGTCGGGGATGAGTCATTCCAGGTCGGCATCCTCCGGCAATGGCAGCTGACCCTA	intergenic							21.5956	241.638	152.159	60.4033	169.935	128.083	186.379	120.981	34.8901	173.035	139.425	162.148	82.8887	46.3029	55.7067	75.642	5.02416	7.44683	7.21525	6.20694	7.13494	6.74232	7.05666	7.0895	5.26741	7.08531	6.77841
ASHGA5P019792	0.00750368	0.0774745	2.01645	up	noncoding	ENST00000503299	RP11-472K22.1	GENCODE	758	chr4	+	29119929	29204392		ACTCAAATAGGAAAAGCTTAAGGGAAAGATTTTTCTGTGAGCTGGTGCTGATGTTGTATG	intergenic							15.1254	35.3525	39.2186	10.805	25.8264	19.6066	21.4454	38.4713	28.1496	26.4626	43.1098	47.025	13.5576	6.6762	9.70352	11.6861	4.44521	4.71716	5.23473	3.75053	4.58446	4.04532	3.99006	5.3609	4.96903	4.41203	5.14112
ASHGA5P018738	0.0258651	0.14148	2.01576	up	noncoding	NR_038947	LOC100506025	RefSeq	2083	chr7	+	16250110	16310229		GCATCATCAGATTTGATATCAAAGTAATGTCAAGTGCTTCTGACCCACTGCATTAAACGT	intronic antisense	NM_001101417	ISPD	isoprenoid synthase domain-containing protein isoform b	-	16127151	16460947	63.5527	370.977	142.574	65.8278	49.1704	142.328	118.108	88.9045	239.229	183.434	112.011	107.612	97.7071	31.7877	52.6622	39.3511	6.67727	8.06625	7.12403	6.3333	5.46694	6.8873	6.42375	6.6076	8.01599	7.17682	6.46826
ASHGA5P018738	0.0258651	0.14148	2.01576	up	noncoding	NR_038947	LOC100506025	RefSeq	2083	chr7	+	16250110	16310229		GCATCATCAGATTTGATATCAAAGTAATGTCAAGTGCTTCTGACCCACTGCATTAAACGT	intronic antisense	NM_001101426	ISPD	isoprenoid synthase domain-containing protein isoform a	-	16127151	16460947	63.5527	370.977	142.574	65.8278	49.1704	142.328	118.108	88.9045	239.229	183.434	112.011	107.612	97.7071	31.7877	52.6622	39.3511	6.67727	8.06625	7.12403	6.3333	5.46694	6.8873	6.42375	6.6076	8.01599	7.17682	6.46826
ASHGA5P039693	0.0189609	0.119605	2.01437	up	noncoding	ENST00000499322	RP11-10K16.1	GENCODE	1866	chr4	-	174065386	174090306		CTAGCAATGTGTAATAATGTAATGACTGCTTAGAATTTCCTGAGAGGGACTGTAACATAT	natural antisense	NM_017423	GALNT7	N-acetylgalactosaminyltransferase 7	+	174089903	174245118	52.8215	384.481	170.348	145.888	140.62	591.239	205.742	264.556	196.16	415.336	270.127	274.979	449.761	98.8478	119.224	137.715	6.39222	8.11728	7.38612	7.46388	6.88714	8.88059	7.19432	8.29334	7.73711	8.3199	7.71717
ASHGA5P027561	0.0312643	0.156921	2.01273	up	noncoding	ENST00000502160	RP11-13G14.4	GENCODE	2984	chr12	-	108827906	108886362		AAGGCACTTTCTCTGCATGTACCACTCTTTTATTAAAGGGACTGTGAAGATTACCTCCTG	intergenic							6.72971	33.6381	19.6377	5	7.50178	17.3936	18.4687	16.9513	25.5166	13.754	23.3954	16.8292	18.3033	5	5	14.2209	3.08671	4.65094	4.24436	2.35808	2.87146	3.86019	3.76696	4.16228	4.82645	3.48705	4.31284
ASHGA5P031001	0.0431904	0.186855	2.01203	up	noncoding	ENST00000567236	RP11-626G11.3	GENCODE	1137	chr16	-	19131297	19132951		CTTCACAGTGTTTGCTAGGATGTCAATTTTGGTGGAGCTGCTGAGTCAGAAAATGATAGA	natural antisense	NM_001034841	ITPRIPL2	inositol 1,4,5-trisphosphate receptor-interacting protein-like 2 precursor	+	19125253	19132952	20.6181	96.6937	84.7462	18.4249	56.6981	77.7776	61.0232	80.496	21.4162	69.2465	24.4948	171.523	63.831	17.0099	22.358	28.8879	4.95109	6.12939	6.34942	4.50853	5.65671	6.04083	5.50282	6.46145	4.58122	5.78924	4.37649
ASHGA5P014198	0.00655634	0.0725823	2.01197	up	noncoding	NR_046426	C1orf86	RefSeq	2251	chr1	-	2115898	2126214	NR_046425	ACGTGACGTGTCTTTCATGGATGTGCAAGACTTTGAATGACCCTGGCAGTCAAGGGTGAG	exon sense-overlapping	NM_001146310	C1orf86	uncharacterized protein C1orf86 isoform 1	-	2115898	2139172	5	34.5485	29.6069	16.1091	24.8751	31.9402	34.9889	19.8816	11.8975	15.4982	50.2928	24.645	14.5696	13.6184	11.291	12.833	2.34794	4.68667	4.83922	4.32854	4.53368	4.77951	4.7021	4.39262	3.77258	3.65315	5.35542
ASHGA5P014198	0.00655634	0.0725823	2.01197	up	noncoding	NR_046426	C1orf86	RefSeq	2251	chr1	-	2115898	2126214	NR_046425	ACGTGACGTGTCTTTCATGGATGTGCAAGACTTTGAATGACCCTGGCAGTCAAGGGTGAG	exon sense-overlapping	NM_001256945	C1orf86	uncharacterized protein C1orf86 isoform 3	-	2115898	2126214	5	34.5485	29.6069	16.1091	24.8751	31.9402	34.9889	19.8816	11.8975	15.4982	50.2928	24.645	14.5696	13.6184	11.291	12.833	2.34794	4.68667	4.83922	4.32854	4.53368	4.77951	4.7021	4.39262	3.77258	3.65315	5.35542
ASHGA5P014198	0.00655634	0.0725823	2.01197	up	noncoding	NR_046426	C1orf86	RefSeq	2251	chr1	-	2115898	2126214	NR_046425	ACGTGACGTGTCTTTCATGGATGTGCAAGACTTTGAATGACCCTGGCAGTCAAGGGTGAG	exon sense-overlapping	NM_001256946	C1orf86	uncharacterized protein C1orf86 isoform 4	-	2123333	2126214	5	34.5485	29.6069	16.1091	24.8751	31.9402	34.9889	19.8816	11.8975	15.4982	50.2928	24.645	14.5696	13.6184	11.291	12.833	2.34794	4.68667	4.83922	4.32854	4.53368	4.77951	4.7021	4.39262	3.77258	3.65315	5.35542
ASHGA5P014198	0.00655634	0.0725823	2.01197	up	noncoding	NR_046426	C1orf86	RefSeq	2251	chr1	-	2115898	2126214	NR_046425	ACGTGACGTGTCTTTCATGGATGTGCAAGACTTTGAATGACCCTGGCAGTCAAGGGTGAG	exon sense-overlapping	NM_001256947	C1orf86	uncharacterized protein C1orf86 isoform 5	-	2120987	2126214	5	34.5485	29.6069	16.1091	24.8751	31.9402	34.9889	19.8816	11.8975	15.4982	50.2928	24.645	14.5696	13.6184	11.291	12.833	2.34794	4.68667	4.83922	4.32854	4.53368	4.77951	4.7021	4.39262	3.77258	3.65315	5.35542
ASHGA5P014198	0.00655634	0.0725823	2.01197	up	noncoding	NR_046426	C1orf86	RefSeq	2251	chr1	-	2115898	2126214	NR_046425	ACGTGACGTGTCTTTCATGGATGTGCAAGACTTTGAATGACCCTGGCAGTCAAGGGTGAG	exon sense-overlapping	NM_182533	C1orf86	uncharacterized protein C1orf86 isoform 2	-	2120987	2126214	5	34.5485	29.6069	16.1091	24.8751	31.9402	34.9889	19.8816	11.8975	15.4982	50.2928	24.645	14.5696	13.6184	11.291	12.833	2.34794	4.68667	4.83922	4.32854	4.53368	4.77951	4.7021	4.39262	3.77258	3.65315	5.35542
ASHGA5P014198	0.00655634	0.0725823	2.01197	up	noncoding	NR_046426	C1orf86	RefSeq	2251	chr1	-	2115898	2126214	NR_046425	ACGTGACGTGTCTTTCATGGATGTGCAAGACTTTGAATGACCCTGGCAGTCAAGGGTGAG	natural antisense	NM_001033581	PRKCZ	protein kinase C zeta type isoform 2	+	2005085	2116834	5	34.5485	29.6069	16.1091	24.8751	31.9402	34.9889	19.8816	11.8975	15.4982	50.2928	24.645	14.5696	13.6184	11.291	12.833	2.34794	4.68667	4.83922	4.32854	4.53368	4.77951	4.7021	4.39262	3.77258	3.65315	5.35542
ASHGA5P014198	0.00655634	0.0725823	2.01197	up	noncoding	NR_046426	C1orf86	RefSeq	2251	chr1	-	2115898	2126214	NR_046425	ACGTGACGTGTCTTTCATGGATGTGCAAGACTTTGAATGACCCTGGCAGTCAAGGGTGAG	natural antisense	NM_001033582	PRKCZ	protein kinase C zeta type isoform 2	+	2036154	2116834	5	34.5485	29.6069	16.1091	24.8751	31.9402	34.9889	19.8816	11.8975	15.4982	50.2928	24.645	14.5696	13.6184	11.291	12.833	2.34794	4.68667	4.83922	4.32854	4.53368	4.77951	4.7021	4.39262	3.77258	3.65315	5.35542
ASHGA5P014198	0.00655634	0.0725823	2.01197	up	noncoding	NR_046426	C1orf86	RefSeq	2251	chr1	-	2115898	2126214	NR_046425	ACGTGACGTGTCTTTCATGGATGTGCAAGACTTTGAATGACCCTGGCAGTCAAGGGTGAG	natural antisense	NM_001242874	PRKCZ	protein kinase C zeta type isoform 3	+	2005424	2116834	5	34.5485	29.6069	16.1091	24.8751	31.9402	34.9889	19.8816	11.8975	15.4982	50.2928	24.645	14.5696	13.6184	11.291	12.833	2.34794	4.68667	4.83922	4.32854	4.53368	4.77951	4.7021	4.39262	3.77258	3.65315	5.35542
ASHGA5P014198	0.00655634	0.0725823	2.01197	up	noncoding	NR_046426	C1orf86	RefSeq	2251	chr1	-	2115898	2126214	NR_046425	ACGTGACGTGTCTTTCATGGATGTGCAAGACTTTGAATGACCCTGGCAGTCAAGGGTGAG	natural antisense	NM_002744	PRKCZ	protein kinase C zeta type isoform 1	+	1981908	2116834	5	34.5485	29.6069	16.1091	24.8751	31.9402	34.9889	19.8816	11.8975	15.4982	50.2928	24.645	14.5696	13.6184	11.291	12.833	2.34794	4.68667	4.83922	4.32854	4.53368	4.77951	4.7021	4.39262	3.77258	3.65315	5.35542
ASHGA5P047038	0.0040432	0.0584693	2.00773	up	noncoding	uc001kps.2	DQ372722	UCSC_knowngene	739	chr10	-	101286106	101290907		GAGAGGACTTCACAGCTATCTTTGTGGATCTGCCCCTCCAAAAATTTTAAAGATAAAAAG	intergenic							285.896	1380.81	1047.37	444.512	981.867	1152.16	1669.22	1208	1845.51	2301.64	1752.7	944.309	938.81	513.927	504.873	479.075	8.87199	9.99889	10.0912	9.04273	9.52753	9.83699	10.0672	10.6092	10.9444	10.7806	10.4114
ASHGA5P040162	0.00632022	0.0716128	2.0073	up	noncoding	ENST00000565538	RP11-292D4.3	GENCODE	3654	chr4	+	147926643	147930297		AACACAGGCACTAGTGCCCTTCGAAAGAATTTGTACTCTTACCATCCTTTTATATTTTTT	intergenic							5.57341	30.681	17.3963	10.844	16.4225	18.6897	28.9642	16.077	33.5907	51.1436	34.3323	27.3136	24.5359	13.314	10.9205	10.3808	2.77513	4.52079	4.07759	3.75614	3.96206	3.97378	4.4262	4.08427	5.21138	5.36121	4.82309
ASHGA5P001407	0.0110255	0.0913	2.00715	up	noncoding	NR_072998	PTK7	RefSeq	4040	chr6	+	43044005	43129458		ACCACGCTGGGGAGACCTCAAGCAGTTCCTGAGGATTTCCAAGAGCAAGGATGAAAAATT	exon sense-overlapping	NM_001270398	PTK7	inactive tyrosine-protein kinase 7 isoform e	+	43044551	43129458	50.257	382.677	190.02	161.035	479.686	330.533	306.609	270.437	87.0095	176.907	194.034	515.276	130.771	68.4578	108.004	147.458	6.31519	8.10983	7.54482	7.60677	8.54655	8.06317	7.74715	8.32614	6.58519	7.11748	7.25601
ASHGA5P001407	0.0110255	0.0913	2.00715	up	noncoding	NR_072998	PTK7	RefSeq	4040	chr6	+	43044005	43129458		ACCACGCTGGGGAGACCTCAAGCAGTTCCTGAGGATTTCCAAGAGCAAGGATGAAAAATT	exon sense-overlapping	NM_002821	PTK7	inactive tyrosine-protein kinase 7 isoform a precursor	+	43044005	43129458	50.257	382.677	190.02	161.035	479.686	330.533	306.609	270.437	87.0095	176.907	194.034	515.276	130.771	68.4578	108.004	147.458	6.31519	8.10983	7.54482	7.60677	8.54655	8.06317	7.74715	8.32614	6.58519	7.11748	7.25601
ASHGA5P001407	0.0110255	0.0913	2.00715	up	noncoding	NR_072998	PTK7	RefSeq	4040	chr6	+	43044005	43129458		ACCACGCTGGGGAGACCTCAAGCAGTTCCTGAGGATTTCCAAGAGCAAGGATGAAAAATT	exon sense-overlapping	NM_152880	PTK7	inactive tyrosine-protein kinase 7 isoform b precursor	+	43044005	43129458	50.257	382.677	190.02	161.035	479.686	330.533	306.609	270.437	87.0095	176.907	194.034	515.276	130.771	68.4578	108.004	147.458	6.31519	8.10983	7.54482	7.60677	8.54655	8.06317	7.74715	8.32614	6.58519	7.11748	7.25601
ASHGA5P001407	0.0110255	0.0913	2.00715	up	noncoding	NR_072998	PTK7	RefSeq	4040	chr6	+	43044005	43129458		ACCACGCTGGGGAGACCTCAAGCAGTTCCTGAGGATTTCCAAGAGCAAGGATGAAAAATT	exon sense-overlapping	NM_152881	PTK7	inactive tyrosine-protein kinase 7 isoform c precursor	+	43044005	43129458	50.257	382.677	190.02	161.035	479.686	330.533	306.609	270.437	87.0095	176.907	194.034	515.276	130.771	68.4578	108.004	147.458	6.31519	8.10983	7.54482	7.60677	8.54655	8.06317	7.74715	8.32614	6.58519	7.11748	7.25601
ASHGA5P001407	0.0110255	0.0913	2.00715	up	noncoding	NR_072998	PTK7	RefSeq	4040	chr6	+	43044005	43129458		ACCACGCTGGGGAGACCTCAAGCAGTTCCTGAGGATTTCCAAGAGCAAGGATGAAAAATT	exon sense-overlapping	NM_152882	PTK7	inactive tyrosine-protein kinase 7 isoform d precursor	+	43044005	43129458	50.257	382.677	190.02	161.035	479.686	330.533	306.609	270.437	87.0095	176.907	194.034	515.276	130.771	68.4578	108.004	147.458	6.31519	8.10983	7.54482	7.60677	8.54655	8.06317	7.74715	8.32614	6.58519	7.11748	7.25601
ASHGA5P050156	0.00821893	0.0802836	2.00538	up	noncoding	TCONS_00019053	XLOC_008993	LincRNAs identified by Cabili et al	438	chr10	-	131176946	131179054		AAACCAGGAGTTGGCATGAAGGTAATAAATTGAGAGATGGCACTGGGCTGGATCAGAGTA	intergenic							17.8072	34.957	43.033	27.5127	20.0753	23.5552	28.9653	27.0628	23.1986	24.6683	32.593	39.1212	24.0756	13.5587	5	12.6824	4.71047	4.70266	5.3732	5.08894	4.23835	4.31744	4.42633	4.82798	4.69387	4.30784	4.75445
ASHGA5P044121	0.00701769	0.0751871	2.00505	up	noncoding	ENST00000531549	AF131215.4	GENCODE	1710	chr8	-	10994407	10996117		GCAACATAGTGTCTTCTACCATCTTTTTCCTCTTAAGGGTCAACACTACTATTCTATTTC	intron sense-overlapping	NM_173683	XKR6	XK-related protein 6 isoform b	-	10753656	11058875	84.9657	528.168	615.027	274.895	326.284	525.554	797.449	370.393	250.595	727.067	366.617	321.652	537.916	118.155	188.741	331.946	7.10648	8.57573	9.28335	8.35388	8.01402	8.7199	9.04516	8.80837	8.08231	9.11301	8.1469
ASHGA5P050118	0.00237337	0.0471998	2.00461	up	noncoding	ENST00000443284	RP11-67L3.4	GENCODE	440	chr1	+	55353235	55354391		TTTTCATTTTTAGGGGGCACTTTCCACGAATTCATTTGAGCTACACAGCAGTCCTGGGCA	bidirectional	NM_014762	DHCR24	delta(24)-sterol reductase precursor	-	55315299	55352921	8.54659	33.7321	32.7684	21.2137	70.4731	33.1045	31.7162	27.8071	32.4501	54.4476	33.6943	30.9497	24.4094	17.061	21.369	9.83593	3.51171	4.65469	4.98137	4.71411	5.94384	4.83256	4.56049	4.86912	5.16389	5.44895	4.79775
ASHGA5P045846	0.0465343	0.194899	2.00426	up	noncoding	ENST00000452148	RP11-342C23.4	GENCODE	1080	chr9	+	97320995	97330312		CTGTATGTGATTAAGTGGATTTACCTTTTGTATACTCATAGCTACCATCTCTGTTTATCG	natural antisense	NM_003837	FBP2	fructose-1,6-bisphosphatase isozyme 2	-	97321002	97356075	10.4568	30.197	19.6089	13.109	7.42195	5	17.4358	14.284	45.7219	27.4356	25.7676	20.0789	13.1887	6.80682	5.21923	5.56796	3.84084	4.49964	4.24218	4.02111	2.8556	2.32214	3.6807	3.91377	5.66326	4.46584	4.44368
ASHGA5P037988	0.00927927	0.0844715	2.00325	up	noncoding	ENST00000450216	CTA-150C2.13	GENCODE	678	chr22	+	39317231	39320713		ATTTTTCCCTCATATTTGAACCCCACATGCACCAAGGGCTGTTTTATGCCTTGCACATGA	intergenic							43.8278	200.467	92.0271	159.77	66.0415	193.018	372.754	105.774	228.883	188.515	96.9118	154.938	109.604	52.536	63.6476	58.029	6.10174	7.17151	6.47108	7.59514	5.86067	7.30551	8.01579	6.88026	7.9593	7.21502	6.26704
ASHGA5P015129	0.0382464	0.174162	2.00272	up	noncoding	ENST00000417006	AC073043.1	GENCODE	754	chr2	-	200747181	200775678		CAGAGTCAAGACTGGATTTAGTGACTTGCTTCATCAATGGAATACACTCAAATAACATTT	bidirectional	NM_153689	C2orf69	UPF0565 protein C2orf69 precursor	+	200775978	200792996	5	27.1107	9.55326	5	5	9.88265	28.1862	17.3105	22.5247	17.7349	12.235	27.8079	5.17505	6.12671	5	6.72547	2.34794	4.34448	3.212	2.35808	2.3288	2.98371	4.38748	4.19204	4.65004	3.85211	3.45621
[truncated: 9 more columns]

## Sheet: PTC vs NT down
# Fold-Change cut-off: 2.0 # P-value cut-off: 0.05 # Condition pairs: PTC vs NT (PTC, papillary thyroid carcinoma, FU in the table; NT, normal thyroid tissue) # Column A: ProbeName, it represents probe name. # Column B: P, P-value, P-value calculated from t-test. # Column C: FDR, FDR is calculated from Benjamini Hochberg FDR. # Column D: FCAbsolute, Absolute Fold Change, the absolute ratio (no lo…
FU vs NT 2.0 fold down regulated LncRNAs
	Fold Change and Regulation				Annotations																		Sample Raw Intensities																Sample Normalized Intensities
ProbeName	p-value	FDR	FCAbsolute	regulation	type	seqname	GeneSymbol	source	RNAlength	chrom	strand	txStart	txEnd	Xhyb	Sequence	relationship	Associated_gene_acc	Associated_gene_name	Associated_protein_name	Associated_gene_strand	Associated_gene_start	Associated_gene_end	[103N-06, NT](raw)	[FU103T-06, FU](raw)	[FU110T-06, FU](raw)	[FU128T-07, FU](raw)	[FU141T-07, FU](raw)	[FU143T-07, FU](raw)	[FU27T-04, FU](raw)	[FU33T-04, FU](raw)	[FU37T-04, FU](raw)	[FU48T-05, FU](raw)	[FU58T-05, FU](raw)	[FU59T-05, FU](raw)	[FU97T-06, FU](raw)	[NT11-7-07, NT](raw)	[NT16-7-08, NT](raw)	[NT6-7-07, NT](raw)	[103N-06, NT](normalized)	[FU103T-06, FU](normalized)	[FU110T-06, FU](normalized)	[FU128T-07, FU](normalized)	[FU141T-07, FU](normalized)	[FU143T-07, FU](normalized)	[FU27T-04, FU](normalized)	[FU33T-04, FU](normalized)	[FU37T-04, FU](normalized)	[FU48T-05, FU](normalized)	[FU58T-05, FU](normalized)
ASHGA5P041449	6.38325e-07	0.00211998	72.7228	down	noncoding	ENST00000566630	CTB-85P21.2	GENCODE	3379	chr5	+	143861870	143865249		CAGGTGCAGTATCAGTATTGTAAAATTGTATGGTGAAAACTACAAAAGTCATTCTGTGGA	intergenic							151.656	14.3449	22.4777	31.654	5	7.05758	7.19652	16.524	23.2133	6.63229	26.0107	65.8832	5	1168.38	1248.26	1350.35	7.95486	3.44846	4.43756	5.2798	2.3288	2.50844	2.46749	4.12819	4.69504	2.50217	4.45581
ASHGA5P047514	0.000495227	0.0247355	35.6216	down	noncoding	TCONS_00013523	XLOC_006163	LincRNAs identified by Cabili et al	466	chr7	+	89123840	89126206	TCONS_00013521, TCONS_00014171	GCCATTCTTTTCCTGCAAAGATCCTAACTGAATGAGATAACTACTTCATAAGCTATTTGT	intergenic							239.547	5	96.8626	86.0902	823.913	7.45651	24.372	23.3901	5	5	66.1253	19.9714	6.53762	670.918	861.242	1080.65	8.61533	2.32289	6.54569	6.71085	9.29094	2.56793	4.17683	4.61937	2.35063	2.32289	5.73716
ASHGA5P053261	0.00646858	0.0721698	27.2455	down	noncoding	NR_028137	SLC26A4-AS1	RefSeq	3888	chr7	-	107296960	107302243		CAAAAAATGAAATTATTTGTAAATATTATGTGGCAATCCATTCAATTTTAAACAACTTAC	natural antisense	NM_000441	SLC26A4	pendrin	+	107301079	107358252	1645.17	38.0314	513.501	1685.7	690.844	37.9829	2738.7	54.244	21.7876	5	3232.2	144.817	73.0683	3907.31	4290.28	5028.97	11.2991	4.81987	9.01993	10.8867	9.03939	5.03413	10.7428	5.86502	4.60358	2.32289	11.3124
ASHGA5P033477	0.00662886	0.0732082	22.0086	down	noncoding	NR_015407	LOC339535	RefSeq	1540	chr1	-	238643683	238649317		CTTCTTCATATTTAGTACTTTTACAATTTTAACAGTAAAATTAGTTTCATGTTTTATAGC	intergenic							48.5973	195.873	5	13.2823	5	5	5	5	5	5	679.923	367.144	5	471.303	341.383	621.75	6.26031	7.13891	2.32742	4.0413	2.3288	2.32214	2.32211	2.33442	2.35063	2.32289	9.04145
ASHGA5P031564	0.00719825	0.0760146	20.0192	down	noncoding	ENST00000570153	RP11-317P15.5	GENCODE	1492	chr1	-	182610950	182612442		TCATGTCATTCACCTTTACTATAAACAAGGCTGTGAGAACATAATAAACAGAACCTGAAC	intergenic							5267.99	73.0561	392.685	490.973	709.746	36.6198	1128.51	315.514	41.2614	42.405	6986.02	46.6467	2645.43	4219.8	2364.18	6206.34	12.8514	5.73905	8.62496	9.16897	9.07838	4.98036	9.51945	8.56131	5.51263	5.09977	12.4526
ASHGA5P027714	0.000392254	0.0227222	19.7211	down	noncoding	uc001ukd.1	AX747752	UCSC_knowngene	2532	chr12	-	132849278	132851810		GCACAGGCTTTGTATTGCTTCATTCATCGTCATATTTGATGTATGTTTGATAAATATCCC	intron sense-overlapping	NM_001122636	GALNT9	polypeptide N-acetylgalactosaminyltransferase 9 isoform A	-	132680916	132905905	64.912	5	9.78954	31.1235	388.341	8.17894	15.1531	30.2855	5	5	16.614	5	8.63493	211.521	428.573	285.918	6.71179	2.32289	3.2452	5.25313	8.25191	2.67467	3.48651	4.9917	2.35063	2.32289	3.85645
ASHGA5P027759	1.89999e-09	3.78611e-05	19.7145	down	noncoding	ENST00000538202	RP11-429A20.4	GENCODE	723	chr12	+	5132847	5134758		GGAGGGACTCTCTTATTCTTGATGTTCCCCACACCTGGAATTTCAATAAACATCTCAATA	intergenic							607.236	108.111	177.213	98.5886	80.6771	101.928	107.702	110.632	121.997	150.373	112.787	115.339	96.1882	1716.74	1682.43	4259.28	9.9097	6.28931	7.43934	6.90751	6.13908	6.42428	6.29967	6.95342	7.05415	6.88594	6.47774
ASHGA5P027388	0.00153014	0.0397777	19.4766	down	noncoding	ENST00000551729	RP11-1022B3.1	GENCODE	470	chr12	-	63686408	63753817		CAATGGCATTCTGGTGTTTTACTTTTGTGTTAAATATGTCTCTACTTGAAGGGGAAATGT	intergenic							249.695	5	78.0233	36.8989	138.703	8.27322	8.73612	21.0321	5	20.2359	616.88	21.2898	5	214.224	477.491	381.766	8.67414	2.32289	6.23285	5.4987	6.86758	2.69378	2.66109	4.47119	2.35063	4.02969	8.89676
ASHGA5P054858	2.47535e-07	0.00123316	19.2081	down	noncoding	TCONS_00008568	XLOC_004061	LincRNAs identified by Cabili et al	688	chr4	-	124946453	124949512		GTATTAAAGTCCCACCAAACAATAAATAGGAAAGCATGATTTTATTAAAATCCTCTTGAG	intergenic							47.5739	16.2181	9.87368	16.4031	7.96408	6.90833	7.80792	19.3556	15.322	10.8501	5.13811	10.6937	9.69662	314.921	133.875	276.547	6.22934	3.62187	3.25988	4.34965	2.95316	2.48729	2.54199	4.35655	4.10816	3.14775	2.47264
ASHGA5P036697	0.00352143	0.0558517	18.8842	down	noncoding	ENST00000422494	RP4-788L20.3	GENCODE	659	chr20	-	22568159	22588155		GAGTCTTATGACTTTGCCATTGAGGCAACATCCAAAATAAAAATAGCATGCTAACCCCAA	intergenic							76.8747	5	26.8932	39.2326	370.812	5	36.3406	5	5	10.9288	446.726	5	5	514.087	380.27	245.954	6.96353	2.32289	4.69857	5.58588	8.19385	2.32214	4.75979	2.33442	2.35063	3.15788	8.42438
ASHGA5P029269	5.37274e-07	0.00211998	18.8177	down	noncoding	ENST00000555001	RP11-299L17.3	GENCODE	637	chr14	-	81908330	81916501		CATTAGGTCCTAAAACTTCTCCTGAAAAGCTACCTTAAATCTAACTTTTGAAAGTGCACA	intergenic							410.792	33.9809	59.8355	43.6033	27.9981	21.2026	45.7767	53.8984	26.114	14.0252	166.838	25.0114	19.9633	426.513	687.232	462.477	9.3632	4.66461	5.84792	5.73641	4.69436	4.15825	5.09189	5.85618	4.86355	3.51557	7.03327
ASHGA5P018550	0.0260563	0.142019	18.7301	down	noncoding	ENST00000454875	TTTY14	GENCODE	544	chrY	-	21034388	21239004		TCGAATCCCACCACAGCATGTTCCGAAGAGATGATTGGAAGATGGAAGTGGAGGGTTAAA	intron sense-overlapping	NM_013230	CD24	signal transducer CD24 precursor	-	21152525	21154705	86.4235	10.2095	5	7.06826	5	5	1397.03	8.0191	9.5396	957.301	520.533	731.448	5.50865	588.041	1029.62	891.772	7.13239	2.98047	2.32742	3.15533	2.3288	2.32214	9.81369	3.08139	3.46309	9.51585	8.65235
ASHGA5P041888	0.00143198	0.0390634	17.768	down	noncoding	ENST00000511849	RP1-240B8.3	GENCODE	675	chr6	-	62340137	62390954		GGTCAACTTTGATTCAAAGATAGTCTTCAGTTACCAAACCTTATCACATGACTGTAAAAC	exon sense-overlapping	NM_152688	KHDRBS2	KH domain-containing, RNA-binding, signal transduction-associated protein 2	-	62389864	62996100	1850.33	140.132	465.919	600.522	64.4719	41.0026	906.872	113.498	151.124	5	437.775	423.666	125.101	1318.96	3634.43	2219.85	11.4464	6.65618	8.87028	9.4607	5.82839	5.1412	9.22352	6.99436	7.35335	2.32289	8.39964
ASHGA5P038897	0.000254486	0.0194296	17.5378	down	noncoding	ENST00000562191	RP11-389G6.3	GENCODE	2008	chr3	+	97478366	97480374		GGCATTATCAGGGTCTTACAGATGGAGTAAGCCTGTTTATTAAAATATCTATTGGCAAAT	intergenic							38.4024	44.0332	5	12.9717	270.122	14.9811	19.3589	24.2042	12.1161	29.0959	6.17927	5.88686	10.5138	450.352	343.831	447.105	5.90895	5.01961	2.32742	4.00784	7.76497	3.63902	3.83813	4.66624	3.7951	4.55084	2.61562
ASHGA5P038438	0.000272983	0.0202726	15.4602	down	noncoding	ENST00000565615	RP4-677H15.6	GENCODE	2983	chr1	+	70607064	70610047		GCAGAGCCATTTTTCGGCTTTGGTGTACTCAACTTTTTCAGTATTTAAAAAAGTGTTTTG	intergenic							288.81	40.7702	143.758	64.2525	920.797	33.2513	172.637	136.064	17.698	32.1994	265.183	140.036	96.5758	1282.21	1929.97	1882.1	8.88787	4.91548	7.13557	6.30335	9.44203	4.83922	6.95105	7.26693	4.31062	4.69655	7.69198
ASHGA5P046739	0.0176129	0.115296	14.5607	down	noncoding	ENST00000417305	ZFY-AS1	GENCODE	500	chrY	-	2834884	2870667		GGAGATTTAAAGGATTCTCAAATACAAACTGAAGTTTTCAAGAACAGGATCATGAAGGAC	natural antisense	NM_001145275	ZFY	zinc finger Y-chromosomal protein isoform 2	+	2803517	2850547	7.77853	5	5	5	5	5	385.807	5	5	128.472	238.158	57.3599	5	607.779	369.195	550.358	3.34446	2.32289	2.32742	2.35808	2.3288	2.32214	8.06045	2.33442	2.35063	6.66812	7.5442
ASHGA5P046739	0.0176129	0.115296	14.5607	down	noncoding	ENST00000417305	ZFY-AS1	GENCODE	500	chrY	-	2834884	2870667		GGAGATTTAAAGGATTCTCAAATACAAACTGAAGTTTTCAAGAACAGGATCATGAAGGAC	natural antisense	NM_001145276	ZFY	zinc finger Y-chromosomal protein isoform 3	+	2803111	2850547	7.77853	5	5	5	5	5	385.807	5	5	128.472	238.158	57.3599	5	607.779	369.195	550.358	3.34446	2.32289	2.32742	2.35808	2.3288	2.32214	8.06045	2.33442	2.35063	6.66812	7.5442
ASHGA5P046739	0.0176129	0.115296	14.5607	down	noncoding	ENST00000417305	ZFY-AS1	GENCODE	500	chrY	-	2834884	2870667		GGAGATTTAAAGGATTCTCAAATACAAACTGAAGTTTTCAAGAACAGGATCATGAAGGAC	natural antisense	NM_003411	ZFY	zinc finger Y-chromosomal protein isoform 1	+	2803517	2850547	7.77853	5	5	5	5	5	385.807	5	5	128.472	238.158	57.3599	5	607.779	369.195	550.358	3.34446	2.32289	2.32742	2.35808	2.3288	2.32214	8.06045	2.33442	2.35063	6.66812	7.5442
ASHGA5P028436	0.00135671	0.0385116	14.5182	down	noncoding	uc001upw.3	TPTE2P1	UCSC_knowngene	6380	chr13	-	25502892	25512185	NR_026730, uc001upx.4	CCAGGATCTTTTGTTGTAAGTCCAATACACCAGCAATAGATTTAACTATATCAAAATGCC	intergenic							43.686	5	68.5053	92.0466	80.5258	5	69.5025	8.64819	5	9.24045	8.27059	44.6653	5	353.578	234.373	327.838	6.09611	2.32289	6.04587	6.80588	6.13531	2.32214	5.68343	3.18626	2.35063	2.90571	2.96012
ASHGA5P045179	0.00211074	0.0450812	13.4783	down	noncoding	uc003zqt.3	BX538226	UCSC_knowngene	6877	chr9	-	27937618	27944495		GAGGGGAGCTGATAAGCACATTGTTGTAATTGATTTGTATGTTTGAATTGTCTTATCAGA	intergenic							55.489	5	21.1171	235.754	5	5	15.78	16.4861	5	30.2262	5	6.19229	62.8534	220.367	128.45	283.938	6.46564	2.32289	4.34838	8.14631	2.3288	2.32214	3.54332	4.12448	2.35063	4.60644	2.33054
ASHGA5P027041	0.000110641	0.0143881	13.406	down	noncoding	NR_034140	LINC00612	RefSeq	2236	chr12	-	9208184	9217666		TCCCTGCAATACAGATACTGAATGAGGTTGGCAAATAAATATGTATTTCTAGAGACTCTA	intergenic							60.3084	17.6655	71.2817	43.3783	86.6073	5	67.2695	33.273	14.6111	28.5102	69.0528	15.4589	18.053	348.393	476.38	717.228	6.59705	3.74176	6.10174	5.72877	6.23456	2.32214	5.63704	5.1412	4.04565	4.51866	5.7963
ASHGA5P046473	0.00292427	0.0517513	12.7191	down	noncoding	ENST00000424251	RP1-146A15.1	GENCODE	465	chrX	+	28960166	28960685		GCTTTATATGCTGAGATGAAATTTAGTTTGTTCAAATCCGTAATGAATTGCCATCGGGAA	intron sense-overlapping	NM_014271	IL1RAPL1	interleukin-1 receptor accessory protein-like 1 precursor	+	28605680	29974017	22.7436	7.72298	8.33261	58.1049	20.9711	6.86113	103.998	13.4457	5	5	101.765	5	7.18751	445.413	55.0838	668.409	5.09655	2.61665	3.01792	6.14781	4.29819	2.479	6.25172	3.81988	2.35063	2.32289	6.33226
ASHGA5P030859	0.0312317	0.156921	12.498	down	noncoding	ENST00000570022	LA16c-329F2.1	GENCODE	468	chr16	-	1763527	1764209		CAGGAGGCCATTATGCAAAGCTCTAGAAGATGCAAATTAACCTACAGTGACTGAAGGCAG	intronic antisense	NM_001040439	MAPK8IP3	C-Jun-amino-terminal kinase-interacting protein 3 isoform 2	+	1756220	1820318	759.571	40.3721	627.909	161.894	7128.56	13.9053	2050.89	69.8443	30.4626	12.0429	1918.24	41.831	141.679	1903.62	1246.94	2342.98	10.2375	4.90366	9.30983	7.61428	12.3593	3.53123	10.3378	6.2438	5.07694	3.29579	10.5473
ASHGA5P030859	0.0312317	0.156921	12.498	down	noncoding	ENST00000570022	LA16c-329F2.1	GENCODE	468	chr16	-	1763527	1764209		CAGGAGGCCATTATGCAAAGCTCTAGAAGATGCAAATTAACCTACAGTGACTGAAGGCAG	intronic antisense	NM_015133	MAPK8IP3	C-Jun-amino-terminal kinase-interacting protein 3 isoform 1	+	1756220	1820318	759.571	40.3721	627.909	161.894	7128.56	13.9053	2050.89	69.8443	30.4626	12.0429	1918.24	41.831	141.679	1903.62	1246.94	2342.98	10.2375	4.90366	9.30983	7.61428	12.3593	3.53123	10.3378	6.2438	5.07694	3.29579	10.5473
ASHGA5P030193	0.0255975	0.14085	11.8639	down	noncoding	ENST00000560097	RP11-499F3.2	GENCODE	566	chr15	-	81952822	82163466	ENST00000560054	TAAAAAGCCGTTTCAAGATGAAATCTTATGAGTCATTATCATGTCTTCTGAGGGCTGAGA	intergenic							644.203	6147.49	100.094	198.738	27.5197	1691.39	14.5047	29.6651	37.1374	16.7784	392.021	34.8046	19.9568	380.055	707.725	2406.24	9.99435	12.2569	6.59438	7.90859	4.67222	10.4024	3.42536	4.96218	5.36037	3.77187	8.24636
ASHGA5P035193	0.020065	0.123152	11.0493	down	noncoding	TCONS_00004369	XLOC_002251	LincRNAs identified by Cabili et al	1639	chr2	-	107998899	108001971		GAGCCAAAGTTGTTGCAGCAACTTTACAATTGCCTAAGTTAAAGTCGTTTTCAAATACTT	intergenic							41.7427	5	75.7514	528.237	5	5	259.702	10.9062	63.2931	5	5	11.4797	68.0599	245.515	474.518	313.167	6.0275	2.32289	6.18714	9.28194	2.3288	2.32214	7.51866	3.5023	6.11965	2.32289	2.33054
ASHGA5P000049	0.0181032	0.116859	11.0032	down	noncoding	AK055244		NRED	2542	chr18	+	31328183	31330724	AF070541	GACAAACACAGATTGGGGGCGAAGGCCCTGAACCTACATAGACATTTTATATCAGCATAC	intergenic							253.334	45.024	434.919	187.241	593.982	7.82648	404.887	41.0824	5	10.537	427.241	24.1209	136.404	667.443	570.076	1036.88	8.69515	5.05209	8.7725	7.82278	8.8377	2.61758	8.12298	5.44994	2.35063	3.1052	8.36902
ASHGA5P032579	0.00327571	0.053991	10.97	down	noncoding	TCONS_00029064	XLOC_013986	LincRNAs identified by Cabili et al	1225	chr21	+	47392726	47394868		GTCATGTTCTAAGTTGGGAGGAAAATTCACTGGATAGTGGAGGCAGTAGAAAGAAATAAA	intergenic							750.577	223.737	274.984	118.354	1233.98	26.1652	154.344	253.939	51.8659	16.9136	629.716	600.024	353.121	1461.13	2201.37	1944.41	10.2205	7.33627	8.09764	7.15546	9.84873	4.47849	6.79606	8.22527	5.8409	3.78429	8.92734
ASHGA5P028435	0.00253926	0.0485075	10.9245	down	noncoding	uc010tdg.1	AK054988	UCSC_knowngene	2088	chr13	-	25498811	25501871	ENST00000434100	TATGATGGCATAAAGAATTGTATCAGAACGGGTAATCTGGCATTAAAACCCCTGTGCCAC	intergenic							929.045	111.037	827.213	1632.62	1534.75	47.4565	803.524	106.018	153.193	122.468	218.101	1030.27	73.8541	2854.96	4037.66	2649.82	10.5174	6.32909	9.7345	10.8406	10.1463	5.34874	9.0553	6.88428	7.37371	6.60432	7.42003
ASHGA5P027171	0.00162053	0.0407609	10.7621	down	noncoding	uc001rjz.3	DKFZp434C0631	UCSC_knowngene	1540	chr12	-	31264585	31274400	ENST00000542490	CCTCTAAGTGTTACGCAACTCTAACACTAACCTAAGTATATGTAAAAGATTTAGAAGCTC	intergenic							61.724	5	6.12658	5	9.65561	5	12.2205	5	45.7669	9.20783	5	5	5	5	361.609	153.58	6.63117	2.32289	2.5935	2.35808	3.21847	2.32214	3.15068	2.33442	5.66414	2.90067	2.33054
ASHGA5P000014	0.000115657	0.0145661	10.6895	down	noncoding	AF339807		NRED	1670	chr13	+	88346895	88348525	TCONS_00021867	CTTCATTTAACCTTGTTGCTTTGAGTACTCCTAAAGCTTGTAATAATTCTTTGGGGAGTA	intergenic							36.0032	18.8673	9.35383	13.2019	169.729	10.6664	20.2745	37.6888	14.5302	14.3267	22.0364	25.0892	13.3619	286.24	257.538	240.772	5.80674	3.83876	3.18688	4.03143	7.13239	3.12107	3.90469	5.32978	4.03883	3.54345	4.22824
ASHGA5P016353	2.42016e-05	0.00876847	10.3383	down	noncoding	ENST00000429661	RP11-59O6.3	GENCODE	406	chr9	-	267965	273002		CTGTGTGAGGAAAATCAATTATACAGAAGGCAATTAAACCTGTCACTTCAAAACTGTCAA	intronic antisense	NM_203447	DOCK8	dedicator of cytokinesis protein 8 isoform 1	+	214864	465259	12.5325	5.77482	5	8.49263	11.6207	12.947	7.43684	5	6.21097	12.8945	6.83571	5	7.14764	264.223	74.966	57.9828	4.13778	2.40158	2.32742	3.41671	3.49021	3.42165	2.49677	2.33442	2.89097	3.39695	2.73014
ASHGA5P021366	7.44967e-06	0.00530177	10.2857	down	noncoding	ENST00000531002	RP5-1024C24.1	GENCODE	541	chr11	+	30605676	30652055		TCTATATAAGATCTTCAAAGAAAGAGATATCCTTTCGAGGCAACACAAGAAGCCAACTAC	intronic antisense	NM_001145399	MPPED2	metallophosphoesterase MPPED2 isoform 2	-	30406039	30607930	25.4633	5	24.9518	5.99828	5.2653	5	5	5	5	5	30.7664	5	5.91325	82.4179	55.9877	99.0054	5.2798	2.32289	4.59263	2.93899	2.46793	2.32214	2.32211	2.33442	2.35063	2.32289	4.68112
ASHGA5P003489	0.000887175	0.0325575	10.2382	down	noncoding	ENST00000269201	LINC00470	GENCODE	343	chr18	-	1272318	1359440	uc002klb.1	GAGGAGCATGCAACAACAAGAAACAAATTTATTAGCTAACCTAACCACTAATGACGCAAG	intergenic							47.522	5	5	7.50786	6.93712	6.16552	30.2371	5	29.3024	16.3788	5.11516	5	5	6.72741	356.326	156.12	6.22765	2.32289	2.32742	3.24289	2.76242	2.39684	4.49155	2.33442	5.02458	3.73356	2.46962
ASHGA5P027435	3.81025e-06	0.00361556	10.2272	down	noncoding	NR_026836	TRHDE-AS1	RefSeq	3175	chr12	-	72656326	72667289		GCAAGTAGATGAGAGACGAATGTTCATGTTTCTATATGGTCTGAATAAAAGTGTTATCAC	natural antisense	NM_013381	TRHDE	thyrotropin-releasing hormone-degrading ectoenzyme	+	72666528	73059422	65.9005	10.9629	5.25796	5	13.9516	7.19482	21.2927	5.12702	7.34842	5	5	5	5	18.599	167.97	43.4456	6.73421	3.07366	2.45278	2.35808	3.74261	2.53153	3.97959	2.51804	3.11683	2.32289	2.33054
ASHGA5P032724	0.00019878	0.0179533	10.2116	down	noncoding	uc002kes.3	AF075112	UCSC_knowngene	304	chr17	-	80338986	80340511		CCTTTGTGCATATGTCTTGATCCACGCCTGATTTTAAAATTTCAGATAAAATCCTAGAAG	intergenic							1596.61	489.948	1666.53	1817.38	1817.28	263.17	547.926	267.151	175.621	228.723	667.79	482.183	689.499	4421.9	5859.8	7983.43	11.2552	8.46064	10.7696	11.003	10.3741	7.74363	8.54377	8.30733	7.57175	7.47971	9.01539
ASHGA5P053703	0.0106076	0.0895374	9.96485	down	noncoding	uc004aef.3	AK000451	UCSC_knowngene	1028	chr9	-	66523813	66553911	ENST00000438699, TCONS_00016323	TTCTAACATTCATACTTTCAGTATTTTATGTGAGAGGTTTTGTTGTCAAAATCAAGTCTG	natural antisense	ENST00000305709	RP11-262H14.4	Putative UPF0633 protein ENSP00000303136 [Source:UniProtKB/Swiss-Prot;Acc:Q5VV11]	+	66553272	66555928	87.233	217.283	11.2772	41.6249	49.6577	8.53213	33.3634	5	7.6171	90.1559	376.204	11.0261	24.1903	772.212	38.1874	841.463	7.14627	7.29526	3.44528	5.66966	5.48167	2.7417	4.63524	2.33442	3.16861	6.17184	8.18413
ASHGA5P039810	0.00122451	0.0371028	9.50135	down	noncoding	TCONS_00016323	XLOC_007697	LincRNAs identified by Cabili et al	909	chr9	-	44181549	44183417		TTGGAGCCATTGTACGTGTCGGGAACATATCAGAACACCGAGAATAGCGTCATGTCATAA	intergenic							145.738	214.567	31.3258	89.5879	69.8667	35.9015	39.0267	35.6757	30.4755	19.2094	362.169	22.9435	40.3446	1072.4	94.7965	1142.48	7.89526	7.27532	4.91677	6.76673	5.93266	4.95312	4.86691	5.24958	5.07741	3.95881	8.12974
ASHGA5P045221	0.0036847	0.0568305	9.48311	down	noncoding	uc004aaz.2	AK131521	UCSC_knowngene	2029	chr9	-	38406525	38408554		TGGGTTTTTCTACCGTTTTTGTAGATGTCATGATGTCACGACCCCTGCACCCTGAAAAAA	intergenic							34930.3	2777.36	15863.3	10489.8	20106.5	797.622	6989.02	1622	1467.38	6502.85	50862.2	1817.88	7158.78	49372.8	45780.3	41272.6	15.4004	11.0864	14.0929	13.5271	13.9217	9.31702	12.0879	11.0544	10.6209	12.3077	15.548
ASHGA5P053278	0.000821629	0.0316669	9.46735	down	noncoding	ENST00000439070	AC002066.1	GENCODE	699	chr7	-	116056170	116105330		CCCTAGAGACTGAAAAAGGTTTGACTGTCAGGAAACTTTTCTTGTGTTTATTCTTCAATT	intergenic							109.695	46.6315	41.3947	66.9316	416.84	202.915	310.027	37.5101	50.6052	173.514	75.4303	303.626	17.1069	1384.96	841.991	1271.32	7.47905	5.10073	5.31413	6.35516	8.35163	7.37869	7.76341	5.32249	5.80693	7.08892	5.92171
ASHGA5P041625	0.00036125	0.0222342	9.35976	down	noncoding	uc003mth.1	AX747750	UCSC_knowngene	2301	chr6	-	709104	711405		TAGGGTTTTTCACATGATACTGATTCTGCATTTGAAATGCAGAATCATAAGAAATGCTGC	intergenic							24.8851	8.75441	5	5	46.9745	26.843	21.0344	5	5	5.31233	51.5386	5	5	119.558	59.7266	127.36	5.24516	2.77328	2.32742	2.35808	5.40372	4.51614	3.96192	2.33442	2.35063	2.36803	5.38911
ASHGA5P018988	0.00032397	0.0211664	9.24458	down	noncoding	ENST00000463420	RP11-64D22.2	GENCODE	720	chr3	+	151488265	151502205		AACAAATTTGCTCATAGAAGACCCAGATGTCAAGATCAAACTCAAGCTTCAGTCTTTAAT	intergenic							49.2617	5	48.2527	26.5543	47.9708	10.884	59.9032	22.7165	5	11.3273	15.2723	33.1137	5	129.7	136.499	207.179	6.2815	2.32289	5.53366	5.0323	5.43234	3.15347	5.474	4.57952	2.35063	3.20616	3.74678
ASHGA5P043026	0.0283886	0.149182	9.10505	down	noncoding	TCONS_00019699	XLOC_009497	LincRNAs identified by Cabili et al	300	chr11	-	72239230	72246063		GTAAAAGGATGTTCTGTGATGTTGTTGCCTGAATTAGGCAGGGACAATAAATACATTTTT	intergenic							821.568	28.1085	1413.39	745.638	3942.54	23.0772	1350.42	110.506	25.0443	949.309	1076.63	161.321	208.199	3523.01	1330.77	3609	10.3492	4.39765	10.5327	9.76567	11.4863	4.28723	9.76536	6.95168	4.80098	9.50259	9.70199
ASHGA5P031012	2.44637e-06	0.00293121	9.1046	down	noncoding	ENST00000574654	CTD-2194A8.2	GENCODE	341	chr16	-	20451587	20452840		CCACCTAGTGACCAAACACAAAACAAAAAACACTTGGAAATCATCATTTCTCAAAAAGAC	natural antisense	NM_017888	ACSM5	acyl-coenzyme A synthetase ACSM5, mitochondrial precursor	+	20420855	20452281	84.7896	5	10.4806	9.93845	5	6.87069	5.38232	5	5.21683	5	5	5	7.4675	21.7748	92.353	24.3893	7.10371	2.32289	3.3399	3.63474	2.3288	2.48095	2.33134	2.33442	2.67626	2.32289	2.33054
ASHGA5P043293	0.000137642	0.0156731	8.95163	down	noncoding	NR_002330	ST7-AS1	RefSeq	1908	chr7	-	116592500	116594388		GTAAGTGATTTGACTTTCTATGTATTAGATGGTAATGAGGAAATTGCAGGTTTTCCAGTC	natural antisense	NM_018412	ST7	suppressor of tumorigenicity 7 protein isoform a	+	116593380	116870075	98.2252	38.5766	57.9806	68.9103	319.698	58.1544	74.8303	49.5321	38.8053	68.5762	337.748	50.6455	33.677	746.694	686.629	840.029	7.32367	4.83879	5.79686	6.39594	7.98679	5.62527	5.78865	5.72671	5.42474	5.77555	8.03427
ASHGA5P043293	0.000137642	0.0156731	8.95163	down	noncoding	NR_002330	ST7-AS1	RefSeq	1908	chr7	-	116592500	116594388		GTAAGTGATTTGACTTTCTATGTATTAGATGGTAATGAGGAAATTGCAGGTTTTCCAGTC	natural antisense	NM_021908	ST7	suppressor of tumorigenicity 7 protein isoform b	+	116593380	116863961	98.2252	38.5766	57.9806	68.9103	319.698	58.1544	74.8303	49.5321	38.8053	68.5762	337.748	50.6455	33.677	746.694	686.629	840.029	7.32367	4.83879	5.79686	6.39594	7.98679	5.62527	5.78865	5.72671	5.42474	5.77555	8.03427
ASHGA5P046625	6.53438e-05	0.012163	8.93765	down	noncoding	uc004epb.3	AF070581	UCSC_knowngene	4939	chrX	+	110367492	110372431		TTCCTAGAGTATGTCATCTTCTATATACTCTATACAGCAGGAATCCTTGCTGTACAACAA	intron sense-overlapping	NM_001128166	PAK3	serine/threonine-protein kinase PAK 3 isoform a	+	110187512	110464173	1950.22	844.124	378.165	328.847	637.551	952.399	248.663	1889.88	772.326	1098.55	548.107	235.231	144.58	3333.35	5269.91	4839.66	11.5243	9.27289	8.56669	8.60643	8.93481	9.5793	7.45871	11.2852	9.69139	9.71381	8.73217
ASHGA5P046625	6.53438e-05	0.012163	8.93765	down	noncoding	uc004epb.3	AF070581	UCSC_knowngene	4939	chrX	+	110367492	110372431		TTCCTAGAGTATGTCATCTTCTATATACTCTATACAGCAGGAATCCTTGCTGTACAACAA	intron sense-overlapping	NM_001128167	PAK3	serine/threonine-protein kinase PAK 3 isoform a	+	110187512	110464173	1950.22	844.124	378.165	328.847	637.551	952.399	248.663	1889.88	772.326	1098.55	548.107	235.231	144.58	3333.35	5269.91	4839.66	11.5243	9.27289	8.56669	8.60643	8.93481	9.5793	7.45871	11.2852	9.69139	9.71381	8.73217
ASHGA5P046625	6.53438e-05	0.012163	8.93765	down	noncoding	uc004epb.3	AF070581	UCSC_knowngene	4939	chrX	+	110367492	110372431		TTCCTAGAGTATGTCATCTTCTATATACTCTATACAGCAGGAATCCTTGCTGTACAACAA	intron sense-overlapping	NM_001128168	PAK3	serine/threonine-protein kinase PAK 3 isoform b	+	110366304	110464173	1950.22	844.124	378.165	328.847	637.551	952.399	248.663	1889.88	772.326	1098.55	548.107	235.231	144.58	3333.35	5269.91	4839.66	11.5243	9.27289	8.56669	8.60643	8.93481	9.5793	7.45871	11.2852	9.69139	9.71381	8.73217
ASHGA5P046625	6.53438e-05	0.012163	8.93765	down	noncoding	uc004epb.3	AF070581	UCSC_knowngene	4939	chrX	+	110367492	110372431		TTCCTAGAGTATGTCATCTTCTATATACTCTATACAGCAGGAATCCTTGCTGTACAACAA	intron sense-overlapping	NM_001128172	PAK3	serine/threonine-protein kinase PAK 3 isoform c	+	110366304	110464173	1950.22	844.124	378.165	328.847	637.551	952.399	248.663	1889.88	772.326	1098.55	548.107	235.231	144.58	3333.35	5269.91	4839.66	11.5243	9.27289	8.56669	8.60643	8.93481	9.5793	7.45871	11.2852	9.69139	9.71381	8.73217
ASHGA5P046625	6.53438e-05	0.012163	8.93765	down	noncoding	uc004epb.3	AF070581	UCSC_knowngene	4939	chrX	+	110367492	110372431		TTCCTAGAGTATGTCATCTTCTATATACTCTATACAGCAGGAATCCTTGCTGTACAACAA	intron sense-overlapping	NM_001128173	PAK3	serine/threonine-protein kinase PAK 3 isoform d	+	110366304	110464173	1950.22	844.124	378.165	328.847	637.551	952.399	248.663	1889.88	772.326	1098.55	548.107	235.231	144.58	3333.35	5269.91	4839.66	11.5243	9.27289	8.56669	8.60643	8.93481	9.5793	7.45871	11.2852	9.69139	9.71381	8.73217
ASHGA5P046625	6.53438e-05	0.012163	8.93765	down	noncoding	uc004epb.3	AF070581	UCSC_knowngene	4939	chrX	+	110367492	110372431		TTCCTAGAGTATGTCATCTTCTATATACTCTATACAGCAGGAATCCTTGCTGTACAACAA	intron sense-overlapping	NM_002578	PAK3	serine/threonine-protein kinase PAK 3 isoform a	+	110339374	110464173	1950.22	844.124	378.165	328.847	637.551	952.399	248.663	1889.88	772.326	1098.55	548.107	235.231	144.58	3333.35	5269.91	4839.66	11.5243	9.27289	8.56669	8.60643	8.93481	9.5793	7.45871	11.2852	9.69139	9.71381	8.73217
ASHGA5P035002	5.5884e-05	0.0116	8.92849	down	noncoding	ENST00000434020	AC093609.1	GENCODE	952	chr2	-	43324883	43329829		AGATGGCATGTTCCTAAAACAGAGGAAGTAGAACCGAATAAAGCGAAATCCAACTTCCCA	intergenic							219.29	92.6538	51.7443	32.5712	10.1189	25.1137	30.09	70.605	26.672	10.3425	12.3704	34.1777	13.5342	141.832	208.429	145.276	8.49832	6.06664	5.62905	5.31642	3.28325	4.41877	4.48337	6.26269	4.896	3.07618	3.47092
ASHGA5P040091	0.0307008	0.155352	8.83637	down	noncoding	ENST00000511064	RP11-679C8.2	GENCODE	573	chr4	+	120988112	121087047		GTCCTTGCTTAATGCACAGTAGTGTGGGGAAAATATTAGAATACCATTTACATTTGTATG	natural antisense	ENST00000296509	MAD2L1	MAD2 mitotic arrest deficient-like 1 (yeast) [Source:HGNC Symbol;Acc:6763]	-	120980576	120988229	8.62588	16.5902	16.7728	12.5462	25.2107	18.5924	379.961	5.64125	145.999	453.182	11.5212	11.5335	6.19726	533.698	270.51	970.866	3.52351	3.65315	4.02682	3.95962	4.55424	3.96528	8.04293	2.59909	7.30368	8.44113	3.37956
ASHGA5P022041	5.8873e-06	0.00450544	8.72347	down	noncoding	ENST00000553197	RP11-121G22.3	GENCODE	875	chr12	+	81672979	81706068	ENST00000547762, ENST00000549161, ENST00000550302, ENST00000552534	CATTTCTGAGGTCAGAGGCAGTGCAGCTTGTGTTACAACTCAAAAGAGTAATACTCTGAA	intronic antisense	NM_001220473	PPFIA2	liprin-alpha-2 isoform b	-	81652044	82152474	26.0005	12.4517	5	9.61339	8.78129	15.0229	18.4764	12.532	12.5379	5.96872	5	5	5	115.135	106.62	35.3549	5.30834	3.25366	2.32742	3.58914	3.08165	3.64447	3.76772	3.71503	3.84231	2.42256	2.33054
ASHGA5P022041	5.8873e-06	0.00450544	8.72347	down	noncoding	ENST00000553197	RP11-121G22.3	GENCODE	875	chr12	+	81672979	81706068	ENST00000547762, ENST00000549161, ENST00000550302, ENST00000552534	CATTTCTGAGGTCAGAGGCAGTGCAGCTTGTGTTACAACTCAAAAGAGTAATACTCTGAA	intronic antisense	NM_001220474	PPFIA2	liprin-alpha-2 isoform c	-	81652044	82152474	26.0005	12.4517	5	9.61339	8.78129	15.0229	18.4764	12.532	12.5379	5.96872	5	5	5	115.135	106.62	35.3549	5.30834	3.25366	2.32742	3.58914	3.08165	3.64447	3.76772	3.71503	3.84231	2.42256	2.33054
ASHGA5P022041	5.8873e-06	0.00450544	8.72347	down	noncoding	ENST00000553197	RP11-121G22.3	GENCODE	875	chr12	+	81672979	81706068	ENST00000547762, ENST00000549161, ENST00000550302, ENST00000552534	CATTTCTGAGGTCAGAGGCAGTGCAGCTTGTGTTACAACTCAAAAGAGTAATACTCTGAA	intronic antisense	NM_001220475	PPFIA2	liprin-alpha-2 isoform d	-	81652044	82152286	26.0005	12.4517	5	9.61339	8.78129	15.0229	18.4764	12.532	12.5379	5.96872	5	5	5	115.135	106.62	35.3549	5.30834	3.25366	2.32742	3.58914	3.08165	3.64447	3.76772	3.71503	3.84231	2.42256	2.33054
ASHGA5P022041	5.8873e-06	0.00450544	8.72347	down	noncoding	ENST00000553197	RP11-121G22.3	GENCODE	875	chr12	+	81672979	81706068	ENST00000547762, ENST00000549161, ENST00000550302, ENST00000552534	CATTTCTGAGGTCAGAGGCAGTGCAGCTTGTGTTACAACTCAAAAGAGTAATACTCTGAA	intronic antisense	NM_001220476	PPFIA2	liprin-alpha-2 isoform e	-	81652044	82152286	26.0005	12.4517	5	9.61339	8.78129	15.0229	18.4764	12.532	12.5379	5.96872	5	5	5	115.135	106.62	35.3549	5.30834	3.25366	2.32742	3.58914	3.08165	3.64447	3.76772	3.71503	3.84231	2.42256	2.33054
ASHGA5P022041	5.8873e-06	0.00450544	8.72347	down	noncoding	ENST00000553197	RP11-121G22.3	GENCODE	875	chr12	+	81672979	81706068	ENST00000547762, ENST00000549161, ENST00000550302, ENST00000552534	CATTTCTGAGGTCAGAGGCAGTGCAGCTTGTGTTACAACTCAAAAGAGTAATACTCTGAA	intronic antisense	NM_001220477	PPFIA2	liprin-alpha-2 isoform f	-	81652044	81992150	26.0005	12.4517	5	9.61339	8.78129	15.0229	18.4764	12.532	12.5379	5.96872	5	5	5	115.135	106.62	35.3549	5.30834	3.25366	2.32742	3.58914	3.08165	3.64447	3.76772	3.71503	3.84231	2.42256	2.33054
ASHGA5P022041	5.8873e-06	0.00450544	8.72347	down	noncoding	ENST00000553197	RP11-121G22.3	GENCODE	875	chr12	+	81672979	81706068	ENST00000547762, ENST00000549161, ENST00000550302, ENST00000552534	CATTTCTGAGGTCAGAGGCAGTGCAGCTTGTGTTACAACTCAAAAGAGTAATACTCTGAA	intronic antisense	NM_001220478	PPFIA2	liprin-alpha-2 isoform g	-	81652044	81992150	26.0005	12.4517	5	9.61339	8.78129	15.0229	18.4764	12.532	12.5379	5.96872	5	5	5	115.135	106.62	35.3549	5.30834	3.25366	2.32742	3.58914	3.08165	3.64447	3.76772	3.71503	3.84231	2.42256	2.33054
ASHGA5P022041	5.8873e-06	0.00450544	8.72347	down	noncoding	ENST00000553197	RP11-121G22.3	GENCODE	875	chr12	+	81672979	81706068	ENST00000547762, ENST00000549161, ENST00000550302, ENST00000552534	CATTTCTGAGGTCAGAGGCAGTGCAGCTTGTGTTACAACTCAAAAGAGTAATACTCTGAA	intronic antisense	NM_001220479	PPFIA2	liprin-alpha-2 isoform h	-	81652044	81763193	26.0005	12.4517	5	9.61339	8.78129	15.0229	18.4764	12.532	12.5379	5.96872	5	5	5	115.135	106.62	35.3549	5.30834	3.25366	2.32742	3.58914	3.08165	3.64447	3.76772	3.71503	3.84231	2.42256	2.33054
ASHGA5P022041	5.8873e-06	0.00450544	8.72347	down	noncoding	ENST00000553197	RP11-121G22.3	GENCODE	875	chr12	+	81672979	81706068	ENST00000547762, ENST00000549161, ENST00000550302, ENST00000552534	CATTTCTGAGGTCAGAGGCAGTGCAGCTTGTGTTACAACTCAAAAGAGTAATACTCTGAA	intronic antisense	NM_001220480	PPFIA2	liprin-alpha-2 isoform i	-	81652044	81763193	26.0005	12.4517	5	9.61339	8.78129	15.0229	18.4764	12.532	12.5379	5.96872	5	5	5	115.135	106.62	35.3549	5.30834	3.25366	2.32742	3.58914	3.08165	3.64447	3.76772	3.71503	3.84231	2.42256	2.33054
ASHGA5P022041	5.8873e-06	0.00450544	8.72347	down	noncoding	ENST00000553197	RP11-121G22.3	GENCODE	875	chr12	+	81672979	81706068	ENST00000547762, ENST00000549161, ENST00000550302, ENST00000552534	CATTTCTGAGGTCAGAGGCAGTGCAGCTTGTGTTACAACTCAAAAGAGTAATACTCTGAA	intronic antisense	NM_003625	PPFIA2	liprin-alpha-2 isoform a	-	81652044	82153109	26.0005	12.4517	5	9.61339	8.78129	15.0229	18.4764	12.532	12.5379	5.96872	5	5	5	115.135	106.62	35.3549	5.30834	3.25366	2.32742	3.58914	3.08165	3.64447	3.76772	3.71503	3.84231	2.42256	2.33054
ASHGA5P049440	0.000827829	0.0316669	8.63303	down	noncoding	TCONS_00021867	XLOC_010463	LincRNAs identified by Cabili et al	9590	chr13	+	88335765	88349465		AACTTCTTGAGTGCTCCATCGTAACGCCATTTATCTTGACATAAACTGCAAAGATGGCTC	intergenic							21.5665	21.5378	12.5405	19.4203	125.338	5	13.1215	32.3221	13.7007	22.9311	35.4729	22.4144	21.9505	364.329	323.212	134.543	5.02184	4.02272	3.59916	4.58552	6.73697	2.32214	3.26077	5.09743	3.95997	4.20596	4.86859
ASHGA5P052015	0.00108933	0.0354691	8.48156	down	noncoding	NR_037884	LOC100507053	RefSeq	4827	chr4	+	100010007	100222513		GAGTAATACAAATGGTATGTTTGTCGCAATATAAAAGTATCTAAAAATTAAAGAGTTCTT	intronic antisense	NM_000670	ADH4	alcohol dehydrogenase 4	-	100044832	100065449	121.365	42.6179	27.5579	100.304	156.902	67.8655	141.811	12.3964	28.3458	5	13.9309	18.8965	30.1485	235.864	259.762	276.879	7.63142	4.97449	4.73476	6.93207	7.02993	5.84721	6.6791	3.69624	4.98104	2.32289	3.6261
ASHGA5P052015	0.00108933	0.0354691	8.48156	down	noncoding	NR_037884	LOC100507053	RefSeq	4827	chr4	+	100010007	100222513		GAGTAATACAAATGGTATGTTTGTCGCAATATAAAAGTATCTAAAAATTAAAGAGTTCTT	intronic antisense	NM_000672	ADH6	alcohol dehydrogenase 6 isoform 2	-	100125878	100140403	121.365	42.6179	27.5579	100.304	156.902	67.8655	141.811	12.3964	28.3458	5	13.9309	18.8965	30.1485	235.864	259.762	276.879	7.63142	4.97449	4.73476	6.93207	7.02993	5.84721	6.6791	3.69624	4.98104	2.32289	3.6261
ASHGA5P052015	0.00108933	0.0354691	8.48156	down	noncoding	NR_037884	LOC100507053	RefSeq	4827	chr4	+	100010007	100222513		GAGTAATACAAATGGTATGTTTGTCGCAATATAAAAGTATCTAAAAATTAAAGAGTTCTT	intronic antisense	NM_001102470	ADH6	alcohol dehydrogenase 6 isoform 1	-	100123794	100140403	121.365	42.6179	27.5579	100.304	156.902	67.8655	141.811	12.3964	28.3458	5	13.9309	18.8965	30.1485	235.864	259.762	276.879	7.63142	4.97449	4.73476	6.93207	7.02993	5.84721	6.6791	3.69624	4.98104	2.32289	3.6261
ASHGA5P052015	0.00108933	0.0354691	8.48156	down	noncoding	NR_037884	LOC100507053	RefSeq	4827	chr4	+	100010007	100222513		GAGTAATACAAATGGTATGTTTGTCGCAATATAAAAGTATCTAAAAATTAAAGAGTTCTT	natural antisense	NM_000667	ADH1A	alcohol dehydrogenase 1A	-	100197522	100212185	121.365	42.6179	27.5579	100.304	156.902	67.8655	141.811	12.3964	28.3458	5	13.9309	18.8965	30.1485	235.864	259.762	276.879	7.63142	4.97449	4.73476	6.93207	7.02993	5.84721	6.6791	3.69624	4.98104	2.32289	3.6261
ASHGA5P014763	0.00129309	0.0375744	8.42851	down	noncoding	ENST00000413121	AC018730.1	GENCODE	637	chr2	-	105424029	105467919		TATTTAAAAACCTAACCCTGGAAGTTTGCTCGCTGACATCAGGGGAGCAACGTGAACACA	intergenic							58.866	18.5936	9.45063	14.132	10.9372	5	36.7945	5	50.0963	19.3203	6.26662	13.983	5.34546	10.7464	388.798	155.848	6.55787	3.8174	3.19719	4.13095	3.39576	2.32214	4.77792	2.33442	5.79423	3.96472	2.6305
ASHGA5P026546	1.76418e-05	0.0082546	8.37078	down	noncoding	ENST00000423403	RP11-436K8.1	GENCODE	2344	chr1	-	61125302	61291256		GCAGCAAGTTTTTGCCACACTGTAATACTTTAACTTTACAGATATTTTGACTCCTTCTGT	intergenic							27.0999	10.9975	5	19.31	6.77807	5	5	26.1324	6.51941	5	5	5	9.77241	44.9308	79.7415	79.7347	5.37188	3.07973	2.32742	4.57791	2.73144	2.32214	2.32211	4.77804	2.95896	2.32289	2.33054
ASHGA5P045306	0.000111541	0.0143881	8.31409	down	noncoding	NR_027471	LOC440173	RefSeq	2018	chr9	-	89623365	89657041		CCAACACCTCCACAAACAAATGGGAGCTTAATAGACTTTGCAAAATTACTTTTTATCCAG	intergenic							38.3477	16.1836	7.47749	9.44131	8.59177	6.77344	6.29919	8.05644	8.41198	14.3904	11.1495	11.0948	8.05953	355.198	50.3726	17.6001	5.90674	3.61776	2.85575	3.56541	3.05457	2.46615	2.38014	3.08859	3.29453	3.5501	3.34053
ASHGA5P055857	0.000124823	0.014984	8.30596	down	noncoding	TCONS_00005258	XLOC_002368	LincRNAs identified by Cabili et al	4997	chr2	-	160780449	160792478		ACCTTCTTAGTATACAGAGCTTGGTAGGAGCTGGAAACCCGACTCACAGATTTAGGAAAC	intergenic							764.764	119.457	374.349	345.93	502.726	142.501	143.924	190.872	46.3927	136.874	503.401	88.6106	241.583	806.319	1420.74	1986.86	10.2459	6.43005	8.55095	8.68274	8.61075	6.88938	6.69699	7.77164	5.68233	6.75374	8.6019
ASHGA5P027841	0.0072031	0.0760255	8.27129	down	noncoding	NR_038920	LOC100506314	RefSeq	1743	chr12	+	13132770	13137576		GAATGTAAAGTTGTGTTGGTAAAGAAATTCACAGATTAATAAAAGCTTAAAAATGTACCA	intronic antisense	NM_015987	HEBP1	heme-binding protein 1	-	13127798	13153243	89.4743	30.9167	23.607	111.246	226.57	111.217	217.637	5	44.0879	5	33.4574	12.2691	8.01566	213.61	290.646	277.728	7.18259	4.533	4.50716	7.07296	7.52813	6.54468	7.27429	2.33442	5.60945	2.32289	4.78827
ASHGA5P054223	0.0183801	0.117617	8.2503	down	noncoding	uc004fto.3	LINC00230B	UCSC_knowngene	483	chrY	+	20488418	20492736		AGTAACATTTAAAATAAATAATTTTGTTGTACAGAAATACACGGATGCACCTAAAACACA	intergenic							6.99363	5	5	38.1471	5	5	78.2546	5	5	279.032	10.2904	5	5	132.067	96.4005	330.783	3.15822	2.32289	2.32742	5.54457	2.3288	2.32214	5.85141	2.33442	2.35063	7.76141	3.23572
ASHGA5P049935	0.00228003	0.046796	8.23669	down	noncoding	NR_023926	LINC00470	RefSeq	2185	chr18	-	1268311	1359630		TTTCTTACAGCAACAACAAGAAACAAATTTATTAGCTAACCTAACCACTAATGACGCAAG	intergenic							35.3535	5	5	13.6493	7.77069	7.38856	14.4417	5	25.808	5	5	5	5	5	308.467	119.209	5.78025	2.32289	2.32742	4.08095	2.92056	2.55667	3.41729	2.33442	4.84534	2.32289	2.33054
ASHGA5P016793	9.84061e-05	0.0137467	8.17342	down	noncoding	ENST00000434329	RP11-446F17.3	GENCODE	374	chr6	-	46638180	46655902		CCACGGACTGGGAGAACATACTATTTCATATCAAATCAGATTCTCCACGTTACCTACTCA	intronic antisense	NM_001204051	SLC25A27	mitochondrial uncoupling protein 4 isoform 2	+	46620651	46645927	178.375	50.3146	59.0344	45.5023	152.902	47.5371	17.8345	41.9553	28.4032	13.0732	142.782	33.8893	18.2056	279.853	168.982	403.617	8.19595	5.21285	5.82361	5.7963	6.99597	5.35092	3.71406	5.47968	4.98341	3.4165	6.80839
ASHGA5P016793	9.84061e-05	0.0137467	8.17342	down	noncoding	ENST00000434329	RP11-446F17.3	GENCODE	374	chr6	-	46638180	46655902		CCACGGACTGGGAGAACATACTATTTCATATCAAATCAGATTCTCCACGTTACCTACTCA	intronic antisense	NM_001204052	SLC25A27	mitochondrial uncoupling protein 4 isoform 3	+	46620651	46645927	178.375	50.3146	59.0344	45.5023	152.902	47.5371	17.8345	41.9553	28.4032	13.0732	142.782	33.8893	18.2056	279.853	168.982	403.617	8.19595	5.21285	5.82361	5.7963	6.99597	5.35092	3.71406	5.47968	4.98341	3.4165	6.80839
ASHGA5P016793	9.84061e-05	0.0137467	8.17342	down	noncoding	ENST00000434329	RP11-446F17.3	GENCODE	374	chr6	-	46638180	46655902		CCACGGACTGGGAGAACATACTATTTCATATCAAATCAGATTCTCCACGTTACCTACTCA	intronic antisense	NM_004277	SLC25A27	mitochondrial uncoupling protein 4 isoform 1	+	46620651	46645927	178.375	50.3146	59.0344	45.5023	152.902	47.5371	17.8345	41.9553	28.4032	13.0732	142.782	33.8893	18.2056	279.853	168.982	403.617	8.19595	5.21285	5.82361	5.7963	6.99597	5.35092	3.71406	5.47968	4.98341	3.4165	6.80839
ASHGA5P016793	9.84061e-05	0.0137467	8.17342	down	noncoding	ENST00000434329	RP11-446F17.3	GENCODE	374	chr6	-	46638180	46655902		CCACGGACTGGGAGAACATACTATTTCATATCAAATCAGATTCTCCACGTTACCTACTCA	natural antisense	NM_001010870	TDRD6	tudor domain-containing protein 6 isoform 1	+	46655611	46672056	178.375	50.3146	59.0344	45.5023	152.902	47.5371	17.8345	41.9553	28.4032	13.0732	142.782	33.8893	18.2056	279.853	168.982	403.617	8.19595	5.21285	5.82361	5.7963	6.99597	5.35092	3.71406	5.47968	4.98341	3.4165	6.80839
ASHGA5P016793	9.84061e-05	0.0137467	8.17342	down	noncoding	ENST00000434329	RP11-446F17.3	GENCODE	374	chr6	-	46638180	46655902		CCACGGACTGGGAGAACATACTATTTCATATCAAATCAGATTCTCCACGTTACCTACTCA	natural antisense	NM_001168359	TDRD6	tudor domain-containing protein 6 isoform 2	+	46655611	46672056	178.375	50.3146	59.0344	45.5023	152.902	47.5371	17.8345	41.9553	28.4032	13.0732	142.782	33.8893	18.2056	279.853	168.982	403.617	8.19595	5.21285	5.82361	5.7963	6.99597	5.35092	3.71406	5.47968	4.98341	3.4165	6.80839
ASHGA5P039841	0.00121519	0.0370828	8.08797	down	noncoding	ENST00000573950	RP11-783N5.1	GENCODE	510	chr4	+	16228629	16321763		ATGTATATTTATGGGAAAATTGCTAAGGTGTAGTCTCAAGTCCTAAAAAAGCAAAGTTCA	bidirectional	NM_153365	TAPT1	transmembrane anterior posterior transformation protein 1 homolog	-	16162127	16228161	49.3493	67.6992	80.1528	7.63283	31.6205	9.06487	70.6749	35.0029	5	16.2747	48.7375	6.89067	28.585	214.689	128.058	254.732	6.2838	5.63322	6.26892	3.26608	4.85871	2.84684	5.70861	5.21935	2.35063	3.72593	5.31102
ASHGA5P000031	0.000292936	0.0206886	8.05857	down	noncoding	AK021689		NRED	1803	chr13	+	88346626	88348431	AF339807, TCONS_00021867	CCCTTTTCTACTTGTTTTGCCTTGTTGGATATGAAACATTTCAAGTATGTCATTGTAGGA	intergenic							54.6112	59.695	30.8083	28.3887	321.491	17.9115	63.0685	74.8865	26.3854	31.2864	57.0291	41.3389	30.5543	512.32	436.661	411.572	6.44168	5.45669	4.89456	5.12827	7.99477	3.90498	5.54891	6.35246	4.88092	4.65733	5.53121
ASHGA5P049900	0.00494141	0.0649267	7.95021	down	noncoding	TCONS_00001798	XLOC_001188	LincRNAs identified by Cabili et al	380	chr1	-	210463515	210465750		TTTGAGTTAATGGTTTCCATCAACGCAGGAGTGGAAGAAGCTACTGGGGATCAGGAATCA	intergenic							501.118	185.547	876.457	331.007	27.2141	73.3746	1479.24	209.355	88.0773	35.2167	290.277	123.138	37.6511	1047.74	970.235	1153.41	9.64224	7.05945	9.817	8.61533	4.65662	5.96014	9.88733	7.91603	6.60006	4.82584	7.81927
ASHGA5P039466	1.73906e-06	0.00293121	7.91931	down	noncoding	ENST00000564925	RP11-109G23.3	GENCODE	2320	chr4	-	79694807	79697127		TGGGCCTGATATAACTTCACCTGATCACAACAAGCCTGCTATAATAAGTTTCAAAGTTAG	bidirectional	NM_017593	BMP2K	BMP-2-inducible protein kinase isoform b	+	79697531	79800594	127.257	18.005	38.1339	18.9236	57.5504	32.1472	39.8747	22.6907	20.0998	116.208	32.4309	19.7618	19.0304	207.489	198.527	178.712	7.69948	3.77132	5.19379	4.54687	5.67849	4.78928	4.89767	4.5761	4.48657	6.53041	4.74914
ASHGA5P039466	1.73906e-06	0.00293121	7.91931	down	noncoding	ENST00000564925	RP11-109G23.3	GENCODE	2320	chr4	-	79694807	79697127		TGGGCCTGATATAACTTCACCTGATCACAACAAGCCTGCTATAATAAGTTTCAAAGTTAG	bidirectional	NM_198892	BMP2K	BMP-2-inducible protein kinase isoform a	+	79697531	79833341	127.257	18.005	38.1339	18.9236	57.5504	32.1472	39.8747	22.6907	20.0998	116.208	32.4309	19.7618	19.0304	207.489	198.527	178.712	7.69948	3.77132	5.19379	4.54687	5.67849	4.78928	4.89767	4.5761	4.48657	6.53041	4.74914
ASHGA5P058273	2.4315e-06	0.00293121	7.87843	down	noncoding	TCONS_00029062	XLOC_013983	LincRNAs identified by Cabili et al	241	chr21	+	46767516	46773433		AAGATCACCGTTTTGCAAACCTTCAGGAAACGCCAGAGGGGGAGGTCTGGACACCGTGTG	intergenic							27.8813	13.4099	7.80939	5	5	5	30.0152	15.7383	6.64003	5	11.584	11.4889	9.42614	58.0715	83.7759	64.5201	5.41648	3.356	2.9166	2.35808	2.3288	2.32214	4.47894	4.05246	2.98408	2.32289	3.3853
ASHGA5P035904	1.99821e-07	0.00123316	7.83365	down	noncoding	TCONS_00027503	XLOC_012999	LincRNAs identified by Cabili et al	474	chr19	+	20358335	20359682		CATTCTGTATGATGTAAATATAGCACTCAAAACTGTATGTGTTCTTGTTCATGCCCTCAA	intergenic							326.83	102.111	139.69	185.367	224.596	123.798	261.917	115.417	125.408	123.343	121.363	203.283	133.039	1238.09	1009.78	1232.37	9.06277	6.20836	7.09509	7.80937	7.51581	6.69532	7.52995	7.02269	7.09684	6.61313	6.58035
ASHGA5P031453	0.000101843	0.0137523	7.82924	down	noncoding	TCONS_00005976	XLOC_002606	LincRNAs identified by Cabili et al	626	chr3	+	30392213	30433637		CTGAAGCAATGAAAATGACAGTTGGAAACCTTGAGAATTCTGAATTAAATGTTTGGAGGA	intergenic							28.8818	7.41937	10.5167	5	5	5	17.1751	13.4684	5	14.5345	5	5	35.3744	36.3177	125.58	54.4423	5.468	2.58298	3.34664	2.35808	2.3288	2.32214	3.6585	3.82194	2.35063	3.56507	2.33054
ASHGA5P023155	6.35267e-05	0.012163	7.7406	down	noncoding	ENST00000571590	RP11-446F17.3	GENCODE	268	chr6	-	46638180	46655537		CAGGGCTGCGGGAGAACATACTATTTCATATCAAATCAGATTCTCCACGTTACCTACTCA	intronic antisense	NM_001204051	SLC25A27	mitochondrial uncoupling protein 4 isoform 2	+	46620651	46645927	159.033	35.0857	48.9565	50.3893	141.022	40.7262	25.5861	48.4739	20.9666	14.461	152.113	35.6959	24.1787	266.658	179.804	366.293	8.03025	4.70789	5.55374	5.94018	6.88969	5.13306	4.249	5.69294	4.54924	3.55717	6.89638
ASHGA5P023155	6.35267e-05	0.012163	7.7406	down	noncoding	ENST00000571590	RP11-446F17.3	GENCODE	268	chr6	-	46638180	46655537		CAGGGCTGCGGGAGAACATACTATTTCATATCAAATCAGATTCTCCACGTTACCTACTCA	intronic antisense	NM_001204052	SLC25A27	mitochondrial uncoupling protein 4 isoform 3	+	46620651	46645927	159.033	35.0857	48.9565	50.3893	141.022	40.7262	25.5861	48.4739	20.9666	14.461	152.113	35.6959	24.1787	266.658	179.804	366.293	8.03025	4.70789	5.55374	5.94018	6.88969	5.13306	4.249	5.69294	4.54924	3.55717	6.89638
ASHGA5P023155	6.35267e-05	0.012163	7.7406	down	noncoding	ENST00000571590	RP11-446F17.3	GENCODE	268	chr6	-	46638180	46655537		CAGGGCTGCGGGAGAACATACTATTTCATATCAAATCAGATTCTCCACGTTACCTACTCA	intronic antisense	NM_004277	SLC25A27	mitochondrial uncoupling protein 4 isoform 1	+	46620651	46645927	159.033	35.0857	48.9565	50.3893	141.022	40.7262	25.5861	48.4739	20.9666	14.461	152.113	35.6959	24.1787	266.658	179.804	366.293	8.03025	4.70789	5.55374	5.94018	6.88969	5.13306	4.249	5.69294	4.54924	3.55717	6.89638
ASHGA5P047670	0.000233699	0.0188936	7.73835	down	noncoding	ENST00000369884	CYP17A1-AS1	GENCODE	491	chr10	+	104592477	104594273		AAGATGGGGACACAGAACGGGTTTATCATGACGACGAAGACAATTCTAAACAAGGGAGGA	intronic antisense	NM_000102	CYP17A1	steroid 17-alpha-hydroxylase/17,20 lyase precursor	-	104590287	104597290	1111.09	145.555	736.119	639.702	827.067	130.493	454.485	222.869	99.965	341.76	939.891	207.153	351.271	1502.34	3946.23	2006.91	10.7722	6.70787	9.55559	9.54491	9.29603	6.76642	8.28779	8.01627	6.77521	8.05058	9.51316
ASHGA5P039044	2.18519e-05	0.00876847	7.73525	down	noncoding	ENST00000564660	RP11-13L2.4	GENCODE	5692	chr3	+	140290547	140296239		CAAACTGATTCATGTTGGTGGTCGTTATGACACTTTCTGTGAATTGGTGAATAAATATGA	intergenic							1320.15	666.674	574.372	382.602	231.605	171.143	97.6229	472.163	247.963	407.177	492.695	189.808	181.19	1672.19	2125.07	1932.04	10.9962	8.92278	9.18273	8.83342	7.55617	7.1428	6.16686	9.18812	8.06561	8.29334	8.57139
ASHGA5P032624	0.00131646	0.0376911	7.69382	down	noncoding	NR_046268	LOC728463	RefSeq	557	chr1	-	218517537	218519020		GGAATTTATACTTCAGTTGTGTATGGGGCCTAGGTTATTAGTAGAGCACTGAATAAATAA	natural antisense	NM_001135599	TGFB2	transforming growth factor beta-2 isoform 1 precursor	+	218518675	218617961	372.296	56.423	231.768	57.3346	11.866	100.196	67.1009	82.2465	144.033	85.8675	557.529	29.9243	26.2731	378.59	328.227	629.074	9.23828	5.37249	7.85267	6.12835	3.52107	6.39922	5.6341	6.49159	7.28429	6.09742	8.75528
ASHGA5P032624	0.00131646	0.0376911	7.69382	down	noncoding	NR_046268	LOC728463	RefSeq	557	chr1	-	218517537	218519020		GGAATTTATACTTCAGTTGTGTATGGGGCCTAGGTTATTAGTAGAGCACTGAATAAATAA	natural antisense	NM_003238	TGFB2	transforming growth factor beta-2 isoform 2 precursor	+	218518675	218617961	372.296	56.423	231.768	57.3346	11.866	100.196	67.1009	82.2465	144.033	85.8675	557.529	29.9243	26.2731	378.59	328.227	629.074	9.23828	5.37249	7.85267	6.12835	3.52107	6.39922	5.6341	6.49159	7.28429	6.09742	8.75528
ASHGA5P056521	7.38549e-05	0.0124153	7.58719	down	noncoding	TCONS_00005259	XLOC_002368	LincRNAs identified by Cabili et al	3742	chr2	-	160781252	160792473		ACACCATGAATATACAGAGCTTGGTAGGAGCTGGAAACCCGACTCACAGATTTAGGAAAC	intergenic							672.148	111.664	363.248	290.176	432.088	125.069	118.019	164.444	54.4656	121.892	447.512	89.8518	176.063	707.915	1112.01	1460.21	10.0542	6.33611	8.5085	8.43385	8.40277	6.70977	6.42291	7.55169	5.91173	6.59705	8.42711
ASHGA5P051833	0.000681428	0.0293109	7.49443	down	noncoding	NR_047574	TMEM44-AS1	RefSeq	1429	chr3	+	194304996	194311561	NR_047573, NR_047575	GCCCAGTTTGTTAGTGATTTACTGATAATAACTGAATCGAGTACTAATACTTGGCGATTT	intronic antisense	NM_001011655	TMEM44	transmembrane protein 44 isoform b	-	194308401	194354150	120.806	49.8651	58.9334	99.6212	223.48	69.6097	138.938	14.8749	35.2129	44.7009	76.7227	9.13038	19.2112	276.638	429.573	332.151	7.622	5.19984	5.8213	6.92332	7.51017	5.88487	6.64791	3.9711	5.28051	5.18008	5.94792
ASHGA5P051833	0.000681428	0.0293109	7.49443	down	noncoding	NR_047574	TMEM44-AS1	RefSeq	1429	chr3	+	194304996	194311561	NR_047573, NR_047575	GCCCAGTTTGTTAGTGATTTACTGATAATAACTGAATCGAGTACTAATACTTGGCGATTT	intronic antisense	NM_001166305	TMEM44	transmembrane protein 44 isoform c	-	194308401	194354150	120.806	49.8651	58.9334	99.6212	223.48	69.6097	138.938	14.8749	35.2129	44.7009	76.7227	9.13038	19.2112	276.638	429.573	332.151	7.622	5.19984	5.8213	6.92332	7.51017	5.88487	6.64791	3.9711	5.28051	5.18008	5.94792
ASHGA5P051833	0.000681428	0.0293109	7.49443	down	noncoding	NR_047574	TMEM44-AS1	RefSeq	1429	chr3	+	194304996	194311561	NR_047573, NR_047575	GCCCAGTTTGTTAGTGATTTACTGATAATAACTGAATCGAGTACTAATACTTGGCGATTT	intronic antisense	NM_001166306	TMEM44	transmembrane protein 44 isoform d	-	194308401	194354150	120.806	49.8651	58.9334	99.6212	223.48	69.6097	138.938	14.8749	35.2129	44.7009	76.7227	9.13038	19.2112	276.638	429.573	332.151	7.622	5.19984	5.8213	6.92332	7.51017	5.88487	6.64791	3.9711	5.28051	5.18008	5.94792
ASHGA5P051833	0.000681428	0.0293109	7.49443	down	noncoding	NR_047574	TMEM44-AS1	RefSeq	1429	chr3	+	194304996	194311561	NR_047573, NR_047575	GCCCAGTTTGTTAGTGATTTACTGATAATAACTGAATCGAGTACTAATACTTGGCGATTT	intronic antisense	NM_138399	TMEM44	transmembrane protein 44 isoform a	-	194308401	194354150	120.806	49.8651	58.9334	99.6212	223.48	69.6097	138.938	14.8749	35.2129	44.7009	76.7227	9.13038	19.2112	276.638	429.573	332.151	7.622	5.19984	5.8213	6.92332	7.51017	5.88487	6.64791	3.9711	5.28051	5.18008	5.94792
ASHGA5P046848	0.00101832	0.0345104	7.48158	down	noncoding	ENST00000421313	RP11-342C24.1	GENCODE	359	chr10	-	46780489	46790500		TTAGCTGCATCATGGGTCAATGAGGCCTTTGCGAATTAGGCAAATAAATCAAGTTACTAG	intergenic							135.014	71.9585	65.8112	40.1066	156.638	18.2876	83.0575	20.0869	48.3438	5	39.0396	89.0137	66.7887	177.548	692.964	199.71	7.78267	5.7182	5.98512	5.61796	7.02768	3.93808	5.93453	4.40776	5.74479	2.32289	5.00349
ASHGA5P026895	0.000305669	0.0208598	7.28662	down	noncoding	ENST00000583165	RP11-680F20.11	GENCODE	1714	chr11	+	125797010	125798724		CCATTTATCTTGTGGGATGTTAATGGTTTCCTTGTCAAGTTGTGTGAAATATATGTGTGA	intergenic							50.4465	24.7801	35.9871	22.3301	52.0381	8.12074	39.0182	37.6796	19.1911	24.1122	171.608	17.1022	30.1946	160.897	269.091	287.88	6.32314	4.22295	5.11099	4.785	5.54129	2.66501	4.86675	5.32913	4.42121	4.27767	7.07568
ASHGA5P038976	0.00146186	0.0392526	7.19836	down	noncoding	ENST00000512384	ALDH1L1-AS1	GENCODE	437	chr3	+	125822482	125826912		CTGCCTAACTTAGGAATAATCAAGAGACTGGGAATTTTCTCACTCTAGTTTTTAGAGAAA	natural antisense	NM_001270364	ALDH1L1	cytosolic 10-formyltetrahydrofolate dehydrogenase isoform 1	-	125822403	125900029	80.9577	13.4461	72.4901	37.2009	99.8794	6.2292	110.456	18.9652	7.46193	14.4901	13.4659	11.9926	18.3181	148.069	98.4592	165.269	7.04215	3.36067	6.12424	5.51031	6.42668	2.40211	6.33134	4.32402	3.13823	3.56007	3.57673
ASHGA5P038976	0.00146186	0.0392526	7.19836	down	noncoding	ENST00000512384	ALDH1L1-AS1	GENCODE	437	chr3	+	125822482	125826912		CTGCCTAACTTAGGAATAATCAAGAGACTGGGAATTTTCTCACTCTAGTTTTTAGAGAAA	natural antisense	NM_001270365	ALDH1L1	cytosolic 10-formyltetrahydrofolate dehydrogenase isoform 3	-	125822403	125899645	80.9577	13.4461	72.4901	37.2009	99.8794	6.2292	110.456	18.9652	7.46193	14.4901	13.4659	11.9926	18.3181	148.069	98.4592	165.269	7.04215	3.36067	6.12424	5.51031	6.42668	2.40211	6.33134	4.32402	3.13823	3.56007	3.57673
ASHGA5P038976	0.00146186	0.0392526	7.19836	down	noncoding	ENST00000512384	ALDH1L1-AS1	GENCODE	437	chr3	+	125822482	125826912		CTGCCTAACTTAGGAATAATCAAGAGACTGGGAATTTTCTCACTCTAGTTTTTAGAGAAA	natural antisense	NM_012190	ALDH1L1	cytosolic 10-formyltetrahydrofolate dehydrogenase isoform 2	-	125822403	125899645	80.9577	13.4461	72.4901	37.2009	99.8794	6.2292	110.456	18.9652	7.46193	14.4901	13.4659	11.9926	18.3181	148.069	98.4592	165.269	7.04215	3.36067	6.12424	5.51031	6.42668	2.40211	6.33134	4.32402	3.13823	3.56007	3.57673
ASHGA5P018040	0.0145782	0.104987	7.17853	down	noncoding	ENST00000448680	RP4-666F24.3	GENCODE	491	chr1	+	115642292	115645279		CAAACTCAAAAGGTTTTTCATGGCAGCATGTGACAAGATGATGCTGAAAAATTTATATGG	intergenic							42.9565	15.6217	7.50402	16.6378	9.38831	8.15857	1106.11	13.4703	5.45762	38.6067	5	8.40997	5	100.322	72.9351	112.071	6.07169	3.5681	2.8612	4.37062	3.1797	2.67098	9.49206	3.8223	2.72337	4.96392	2.33054
ASHGA5P033320	7.34192e-05	0.0124153	7.15132	down	noncoding	NR_038426	LOC100506795	RefSeq	2860	chr1	-	234663636	234667525		CTACACTACGGATTTCTTAGGATAATTTTGCCCTTACTTAAAAGAAACTGACAGATGTAC	intergenic							345.356	65.3345	125.852	82.8189	21.0377	47.8684	174.137	126.03	33.3509	60.9553	23.3033	52.2484	39.391	240.703	374.602	271.872	9.14146	5.58682	6.9358	6.65577	4.3019	5.36189	6.96262	7.15148	5.20049	5.60783	4.30784
ASHGA5P044786	0.0151086	0.106958	7.13369	down	noncoding	ENST00000520185	RP11-44K6.2	GENCODE	102	chr8	+	39771747	39773240		GGGACTGGATGATTTCAAGGATGTACTTATCAATGGTACAATAAAACCATCTTTTTCAGA	intron sense-overlapping	NM_002164	IDO1	indoleamine 2,3-dioxygenase 1	+	39771327	39786309	194.125	146.132	120.914	15.5586	755.969	45.3807	5.6401	32.104	47.7897	7.41472	40.505	18.6986	5.93265	111.89	147.54	318.689	8.32298	6.7147	6.87772	4.27948	9.17551	5.28469	2.3393	5.08461	5.72628	2.60575	5.05853
ASHGA5P038440	0.000917991	0.0331391	7.12972	down	noncoding	ENST00000441830	RP4-677H15.2	GENCODE	390	chr1	+	70612803	70617628		GGCAATAAACAAAATCTCATTTACTGTTGGAAAGATCTGGGAGCAATGTTAGAAGAAAAG	intronic antisense	NM_017768	LRRC40	leucine-rich repeat-containing protein 40	-	70610484	70671361	5.0852	5	6.40087	5	37.411	5	12.1963	5	5	5	5	5.04019	8.36659	61.6493	85.3027	101.368	2.62948	2.32289	2.63951	2.35808	5.08461	2.32214	3.14834	2.33442	2.35063	2.32289	2.33054
ASHGA5P030622	2.0823e-05	0.00876847	7.12334	down	noncoding	TCONS_00008569	XLOC_004061	LincRNAs identified by Cabili et al	570	chr4	-	124946498	124949446	TCONS_00008568	GGCATAGTGTTTCTGTATCAGAACTAGAATCCTCTACTTCACTTTCTTCAGCTATTATTT	intergenic							107.449	59.8646	35.956	39.0062	35.546	59.3251	21.4647	84.9225	78.0934	119.78	94.0503	46.2734	27.9264	479.493	223.527	443.433	7.44802	5.46151	5.10972	5.57732	5.01351	5.65163	3.99185	6.53884	6.42498	6.57217	6.225
ASHGA5P056794	0.0144905	0.104786	7.08298	down	noncoding	TCONS_00008717	XLOC_004231	LincRNAs identified by Cabili et al	1075	chr4	-	190598434	190600102		GTTTTCTTTGAAGACAGAATCAGAGAGGCTCAGCAAATGCCAGAACTCAAATTCAAGCGC	intergenic							32.2795	21.6115	82.5517	93.8112	8.52514	5	104.711	5	54.3697	101.723	5.01092	55.2203	5	136.225	152.621	360.074	5.63811	4.02742	6.31307	6.83501	3.0445	2.32214	6.26131	2.33442	5.90849	6.33853	2.45406
ASHGA5P032914	0.000262262	0.019947	7.07073	down	noncoding	ENST00000584923	SNORD3A	GENCODE	699	chr17	+	19091328	19092027		AGGCGGGGGATGCTGTGTGGCACCTCCTATTGTCTCTTTTTGCGTTTTCTCCCATTCTCG	intergenic							2895.06	477.711	585.552	356.869	485.738	555.234	465.886	470.552	556.648	519.308	977.426	372.251	305.72	4694.68	350.752	9004.29	12.0637	8.42563	9.20957	8.72879	8.56502	8.79365	8.3214	9.18273	9.20913	8.62066	9.56338
ASHGA5P046219	0.000134149	0.0156448	7.06699	down	noncoding	ENST00000561973	RP6-201G10.2	GENCODE	1432	chrX	-	67233311	67234743		AAACGTTATCTGCAGTGGTAACAGTCTGACTTCTAAACTGCTATATGTAATAGAAGAACA	intergenic							129.219	80.3643	143.53	194.003	275.929	44.2033	147.59	95.1957	90.2647	87.3634	132.234	124.539	170.04	709.904	1323.25	1171.25	7.72204	5.87537	7.13303	7.87587	7.79227	5.24604	6.73298	6.71239	6.63457	6.12386	6.70291
ASHGA5P034119	0.00731285	0.0766964	7.05502	down	noncoding	ENST00000502675	ZNF826P	GENCODE	3330	chr19	-	20575922	20607762		TTCCTATTCACATGTGAAAACATATGAGCAATTTTTGCTGCATCAGAGATACCAGAGATT	intergenic							138.518	72.6992	179.698	88.5226	750.416	162.395	278.675	111.241	89.3215	19.7656	21.7986	564.614	189.535	1143.82	822.563	1408.75	7.82424	5.73176	7.46161	6.74942	9.16684	7.07458	7.62049	6.96044	6.61911	3.99377	4.21207
ASHGA5P056781	6.59206e-05	0.012163	7.01959	down	noncoding	TCONS_00008615	XLOC_004117	LincRNAs identified by Cabili et al	445	chr4	-	149539476	149540339		GATATTATTCCAGTCTTCTGCATTCTAGTGTTGCAGATGCTCTTTATTTAGATGAGGAAG	intergenic							24.9329	9.15348	45.791	17.7612	6.26145	5	8.78947	6.45836	8.43192	7.8496	9.90358	5	5	45.694	69.7929	63.9334	5.24677	2.82844	5.4603	4.45981	2.62541	2.32214	2.66913	2.76319	3.29796	2.67132	3.18459
ASHGA5P049979	0.00425882	0.0599268	6.99334	down	noncoding	uc002ktr.3	mir-133b	UCSC_knowngene	4364	chr18	-	19405447	19411359		ATGTGACAAGGTAGCTTCACTACAGCTCTACTATTTAATCCTGGAAACTAAAAACCAAAA	intronic antisense	NM_020774	MIB1	E3 ubiquitin-protein ligase MIB1	+	19321544	19450912	93.4901	35.4723	85.3803	571.557	512.884	110.932	276.744	122.78	30.8049	108.777	87.4072	224.583	61.999	1944.31	845.776	1049.47	7.24568	4.72179	6.35992	9.39053	8.64133	6.5392	7.61006	7.1123	5.09189	6.43534	6.12781
ASHGA5P052867	0.000725907	0.0300107	6.98667	down	noncoding	ENST00000456896	RP3-332B22.1	GENCODE	1252	chr6	+	140388571	140414858	uc003qis.3	GCACTAACATGTTAGTTCAAAAACTCAACATTGCTTGCTAAGACTATTGCAATAAACTCC	intergenic							129.315	22.5225	77.1045	87.7167	410.282	43.6318	133.691	60.1239	21.0233	209.538	116.17	116.404	30.9637	601.054	661.5	415.679	7.72309	4.08939	6.21434	6.73739	8.3287	5.22803	6.59454	6.01886	4.5524	7.35775	6.51938
ASHGA5P055181	0.00605376	0.0705854	6.94109	down	noncoding	ENST00000453118	RP1-163G9.1	GENCODE	1697	chr1	-	2976180	2978596		ATTTTTACAGCTGGAGCTGTTTATCATCGCTCCAACTTTCACTAAAAAGGAAAAACTATC	intergenic							423.427	89.0931	389.932	789.604	227.05	39.9643	377.413	144.551	31.4148	135.98	1159.25	67.092	228.045	755.321	1852.08	1146.78	9.40733	6.01322	8.61117	9.8466	7.53083	5.10848	8.03259	7.35677	5.11747	6.7446	9.80983
ASHGA5P035907	2.0179e-06	0.00293121	6.92133	down	noncoding	TCONS_00026943	XLOC_013004	LincRNAs identified by Cabili et al	211	chr19	+	20845799	20857891		GGTGTAATTTGTCCAGAGAATCTCAACTGAGAATAAATTCCAGAGAAGGAGGAGAAAGAA	intergenic							28.6926	5	10.7652	5	5	5	26.9862	5	5	5	5	5	5	45.7101	20.584	46.5409	5.45731	2.32289	3.38159	2.35808	2.3288	2.32214	4.32681	2.33442	2.35063	2.32289	2.33054
ASHGA5P046537	2.79638e-05	0.00898764	6.88264	down	noncoding	TCONS_00014629	XLOC_006724	LincRNAs identified by Cabili et al	352	chr8	+	16405932	16425143		TTAACATATGTCATGAGAGGAAAGGAAGCTGAACAAAGAGCACAGTGAAGTGACTTGGCC	intronic antisense	ENST00000518026	MSR1	macrophage scavenger receptor 1 [Source:HGNC Symbol;Acc:7376]	-	16032771	16424871	23.4076	5	5	21.111	5	5	5	7.94979	5	5	5	5	5	21.1463	108.191	23.469	5.14245	2.32289	2.32742	4.70775	2.3288	2.32214	2.32211	3.06986	2.35063	2.32289	2.33054
ASHGA5P058154	6.09446e-05	0.0120257	6.86955	down	noncoding	TCONS_00027079	XLOC_013120	LincRNAs identified by Cabili et al	204	chr19	+	51349979	51354335		ATGAAATATGGACAGTAAGCAAGCCTGGATCTGAGAGAGATATCATCTTGCAAGGATGCC	intergenic							20.6385	13.5143	12.7	11.5476	29.8214	8.95425	18.3307	11.2829	5	19.2684	39.6867	5	9.35338	79.3754	112.645	103.196	4.95322	3.36686	3.61709	3.83798	4.78325	2.82814	3.75557	3.55338	2.35063	3.96192	5.02881
ASHGA5P049928	0.00196844	0.0440435	6.80996	down	noncoding	ENST00000585150	RP11-806L2.2	GENCODE	2106	chr18	+	650228	652843		AAGACCAATAGGTTCTGTATAGTCTTTTTTTAAATTGTGGTAAAATACACATGGCATTAA	exon sense-overlapping	NM_014410	CLUL1	clusterin-like protein 1 precursor	+	596997	650293	11.728	5	10.5353	40.7843	21.6045	9.39625	58.2577	5.76385	5	5.00897	5	5	10.5341	82.4904	88.9527	107.818	4.02696	2.32289	3.3502	5.64045	4.33882	2.90115	5.43567	2.62049	2.35063	2.34491	2.33054
ASHGA5P049928	0.00196844	0.0440435	6.80996	down	noncoding	ENST00000585150	RP11-806L2.2	GENCODE	2106	chr18	+	650228	652843		AAGACCAATAGGTTCTGTATAGTCTTTTTTTAAATTGTGGTAAAATACACATGGCATTAA	exon sense-overlapping	NM_199167	CLUL1	clusterin-like protein 1 precursor	+	616699	650293	11.728	5	10.5353	40.7843	21.6045	9.39625	58.2577	5.76385	5	5.00897	5	5	10.5341	82.4904	88.9527	107.818	4.02696	2.32289	3.3502	5.64045	4.33882	2.90115	5.43567	2.62049	2.35063	2.34491	2.33054
ASHGA5P049928	0.00196844	0.0440435	6.80996	down	noncoding	ENST00000585150	RP11-806L2.2	GENCODE	2106	chr18	+	650228	652843		AAGACCAATAGGTTCTGTATAGTCTTTTTTTAAATTGTGGTAAAATACACATGGCATTAA	intronic antisense	NM_001012716	C18orf56	putative uncharacterized protein C18orf56	-	649619	658340	11.728	5	10.5353	40.7843	21.6045	9.39625	58.2577	5.76385	5	5.00897	5	5	10.5341	82.4904	88.9527	107.818	4.02696	2.32289	3.3502	5.64045	4.33882	2.90115	5.43567	2.62049	2.35063	2.34491	2.33054
ASHGA5P038624	0.00957155	0.0856397	6.74827	down	noncoding	ENST00000458224	RP11-407B7.1	GENCODE	433	chr3	-	193723244	193788759		TAAAAATCACAAGGATTCATGGATGGAAAACTGAGACTCAGAGAATGATCACATTCACAT	intergenic							63.6098	12.1492	118.271	35.8817	111.894	8.30927	288.788	21.3955	5	37.6767	115.923	12.3536	23.6012	215.801	201.615	239.534	6.6787	3.21932	6.84416	5.45604	6.58152	2.69994	7.6706	4.49787	2.35063	4.92803	6.51642
ASHGA5P000066	0.00026519	0.0200168	6.74149	down	noncoding	AL049990		NRED	1719	chr4	-	121952575	121954272		GTCTTTCTTGTAAATACCTGCCAAGATTAATACCCAATCAAATGCCATGACTTGGAAATA	intergenic							213.309	41.9134	37.4251	49.0316	15.3037	43.4473	40.1699	88.5128	55.3242	10.1637	40.1023	44.2901	12.8427	106.937	384.049	88.1094	8.45858	4.95165	5.16673	5.90526	3.86553	5.22149	4.90933	6.60053	5.93453	3.05028	5.04196
ASHGA5P036283	0.000931737	0.033335	6.70373	down	noncoding	ENST00000582038	RP11-88L24.4	GENCODE	1955	chr2	+	179641652	179644689		GACCTTCTAATAGCTGTCTAACCCCGAGCTCATCACTTGAAAATGAAAATATCAAATAAA	natural antisense	NM_001256850	TTN	titin isoform 1	-	179390716	179672150	147.732	105.431	89.9049	134.951	67.8125	57.4447	207.308	17.9249	112.559	45.9354	10.5124	68.2546	15.55	270.197	474.832	300.436	7.9142	6.25459	6.43357	7.35746	5.89388	5.60701	7.2044	4.24724	6.94016	5.21751	3.264
ASHGA5P036283	0.000931737	0.033335	6.70373	down	noncoding	ENST00000582038	RP11-88L24.4	GENCODE	1955	chr2	+	179641652	179644689		GACCTTCTAATAGCTGTCTAACCCCGAGCTCATCACTTGAAAATGAAAATATCAAATAAA	natural antisense	NM_001267550	TTN	titin isoform IC	-	179390716	179672150	147.732	105.431	89.9049	134.951	67.8125	57.4447	207.308	17.9249	112.559	45.9354	10.5124	68.2546	15.55	270.197	474.832	300.436	7.9142	6.25459	6.43357	7.35746	5.89388	5.60701	7.2044	4.24724	6.94016	5.21751	3.264
ASHGA5P036283	0.000931737	0.033335	6.70373	down	noncoding	ENST00000582038	RP11-88L24.4	GENCODE	1955	chr2	+	179641652	179644689		GACCTTCTAATAGCTGTCTAACCCCGAGCTCATCACTTGAAAATGAAAATATCAAATAAA	natural antisense	NM_003319	TTN	titin isoform N2-B	-	179390717	179672150	147.732	105.431	89.9049	134.951	67.8125	57.4447	207.308	17.9249	112.559	45.9354	10.5124	68.2546	15.55	270.197	474.832	300.436	7.9142	6.25459	6.43357	7.35746	5.89388	5.60701	7.2044	4.24724	6.94016	5.21751	3.264
ASHGA5P036283	0.000931737	0.033335	6.70373	down	noncoding	ENST00000582038	RP11-88L24.4	GENCODE	1955	chr2	+	179641652	179644689		GACCTTCTAATAGCTGTCTAACCCCGAGCTCATCACTTGAAAATGAAAATATCAAATAAA	natural antisense	NM_133378	TTN	titin isoform N2-A	-	179390717	179672150	147.732	105.431	89.9049	134.951	67.8125	57.4447	207.308	17.9249	112.559	45.9354	10.5124	68.2546	15.55	270.197	474.832	300.436	7.9142	6.25459	6.43357	7.35746	5.89388	5.60701	7.2044	4.24724	6.94016	5.21751	3.264
ASHGA5P036283	0.000931737	0.033335	6.70373	down	noncoding	ENST00000582038	RP11-88L24.4	GENCODE	1955	chr2	+	179641652	179644689		GACCTTCTAATAGCTGTCTAACCCCGAGCTCATCACTTGAAAATGAAAATATCAAATAAA	natural antisense	NM_133379	TTN	titin isoform novex-3	-	179610046	179672150	147.732	105.431	89.9049	134.951	67.8125	57.4447	207.308	17.9249	112.559	45.9354	10.5124	68.2546	15.55	270.197	474.832	300.436	7.9142	6.25459	6.43357	7.35746	5.89388	5.60701	7.2044	4.24724	6.94016	5.21751	3.264
ASHGA5P036283	0.000931737	0.033335	6.70373	down	noncoding	ENST00000582038	RP11-88L24.4	GENCODE	1955	chr2	+	179641652	179644689		GACCTTCTAATAGCTGTCTAACCCCGAGCTCATCACTTGAAAATGAAAATATCAAATAAA	natural antisense	NM_133432	TTN	titin isoform novex-1	-	179390717	179672150	147.732	105.431	89.9049	134.951	67.8125	57.4447	207.308	17.9249	112.559	45.9354	10.5124	68.2546	15.55	270.197	474.832	300.436	7.9142	6.25459	6.43357	7.35746	5.89388	5.60701	7.2044	4.24724	6.94016	5.21751	3.264
ASHGA5P036283	0.000931737	0.033335	6.70373	down	noncoding	ENST00000582038	RP11-88L24.4	GENCODE	1955	chr2	+	179641652	179644689		GACCTTCTAATAGCTGTCTAACCCCGAGCTCATCACTTGAAAATGAAAATATCAAATAAA	natural antisense	NM_133437	TTN	titin isoform novex-2	-	179390717	179672150	147.732	105.431	89.9049	134.951	67.8125	57.4447	207.308	17.9249	112.559	45.9354	10.5124	68.2546	15.55	270.197	474.832	300.436	7.9142	6.25459	6.43357	7.35746	5.89388	5.60701	7.2044	4.24724	6.94016	5.21751	3.264
ASHGA5P046764	0.0286507	0.149809	6.6925	down	noncoding	uc022coe.1	BC062752	UCSC_knowngene	1125	chrY	-	20934593	20981392	ENST00000505047, ENST00000510613	CATGTTTTCACTTGAGGGCTTAACAACTTGAGTGGTTTTTCACAATAAGCACATTCTTAA	exon sense-overlapping	NM_001001877	HSFY2	heat shock transcription factor, Y-linked isoform 2	-	20893325	20935601	5	5	5	5	5	5	166.186	5	5	5	24.0217	137.478	5	82.415	182.83	134.201	2.34794	2.32289	2.32742	2.35808	2.3288	2.32214	6.89858	2.33442	2.35063	2.32289	4.35043
ASHGA5P046764	0.0286507	0.149809	6.6925	down	noncoding	uc022coe.1	BC062752	UCSC_knowngene	1125	chrY	-	20934593	20981392	ENST00000505047, ENST00000510613	CATGTTTTCACTTGAGGGCTTAACAACTTGAGTGGTTTTTCACAATAAGCACATTCTTAA	exon sense-overlapping	NM_033108	HSFY1	heat shock transcription factor, Y-linked isoform 1	-	20933699	20935604	5	5	5	5	5	5	166.186	5	5	5	24.0217	137.478	5	82.415	182.83	134.201	2.34794	2.32289	2.32742	2.35808	2.3288	2.32214	6.89858	2.33442	2.35063	2.32289	4.35043
ASHGA5P046764	0.0286507	0.149809	6.6925	down	noncoding	uc022coe.1	BC062752	UCSC_knowngene	1125	chrY	-	20934593	20981392	ENST00000505047, ENST00000510613	CATGTTTTCACTTGAGGGCTTAACAACTTGAGTGGTTTTTCACAATAAGCACATTCTTAA	exon sense-overlapping	NM_152584	HSFY1	heat shock transcription factor, Y-linked isoform 2	-	20893325	20935601	5	5	5	5	5	5	166.186	5	5	5	24.0217	137.478	5	82.415	182.83	134.201	2.34794	2.32289	2.32742	2.35808	2.3288	2.32214	6.89858	2.33442	2.35063	2.32289	4.35043
ASHGA5P046764	0.0286507	0.149809	6.6925	down	noncoding	uc022coe.1	BC062752	UCSC_knowngene	1125	chrY	-	20934593	20981392	ENST00000505047, ENST00000510613	CATGTTTTCACTTGAGGGCTTAACAACTTGAGTGGTTTTTCACAATAAGCACATTCTTAA	exon sense-overlapping	NM_153716	HSFY2	heat shock transcription factor, Y-linked isoform 1	-	20933700	20935621	5	5	5	5	5	5	166.186	5	5	5	24.0217	137.478	5	82.415	182.83	134.201	2.34794	2.32289	2.32742	2.35808	2.3288	2.32214	6.89858	2.33442	2.35063	2.32289	4.35043
ASHGA5P026861	4.05279e-06	0.0036709	6.66499	down	noncoding	ENST00000526777	RP11-716H6.2	GENCODE	571	chr11	+	122165897	122178727		CAGCCACATAATTAGATATGGAGCATCTAAGACATATATGTTTCTTTGGCATTATTGGGA	intronic antisense	ENST00000527100	RP11-716H6.1	Uncharacterized protein [Source:UniProtKB/TrEMBL;Acc:E9PJE0]	-	122165645	122172471	12.065	5	7.43101	5	17.561	5.98655	5	6.19827	5	5.09044	5	6.77722	5	62.8607	27.5004	54.1918	4.07147	2.32289	2.84741	2.35808	4.05625	2.38024	2.32211	2.71076	2.35063	2.35053	2.33054
ASHGA5P029659	0.00030866	0.0209207	6.65359	down	noncoding	ENST00000555909	RP11-293M10.2	GENCODE	704	chr14	+	75726113	75738564		CAAGAGCCCAGGTTTCTTGATATCTAATACTAATATACTGATGGAGTTAAACATTCCAAG	natural antisense	ENST00000553510	RP11-293M10.1	Uncharacterized protein [Source:UniProtKB/TrEMBL;Acc:G3V3I5]	-	75705318	75735986	70.5145	5.47426	16.4359	25.4237	64.4738	21.1823	21.2924	8.26695	9.51583	20.0984	22.858	15.4764	5	84.943	30.8963	179.129	6.83574	2.37983	4.00024	4.96869	5.82851	4.15702	3.97946	3.12576	3.45938	4.02029	4.27977
ASHGA5P044369	5.19159e-05	0.0113316	6.59357	down	noncoding	ENST00000562577	RP11-219B4.7	GENCODE	487	chr8	-	86084311	86089276		GCCTAAGAAAACGGAATCTAAAAGCAAGACAGATACATTACCAACAAATACAGTAGTTTG	bidirectional	NM_001083588	E2F5	transcription factor E2F5 isoform 2	+	86089618	86126753	82.2221	51.3661	54.4402	66.7572	129.645	17.3054	71.7113	25.6509	37.7047	83.3165	86.5164	34.4904	47.2391	247.93	468.339	367.77	7.06339	5.2407	5.70453	6.35201	6.78106	3.85257	5.72758	4.7524	5.38319	6.05598	6.11586
ASHGA5P044369	5.19159e-05	0.0113316	6.59357	down	noncoding	ENST00000562577	RP11-219B4.7	GENCODE	487	chr8	-	86084311	86089276		GCCTAAGAAAACGGAATCTAAAAGCAAGACAGATACATTACCAACAAATACAGTAGTTTG	bidirectional	NM_001951	E2F5	transcription factor E2F5 isoform 1	+	86089618	86126753	82.2221	51.3661	54.4402	66.7572	129.645	17.3054	71.7113	25.6509	37.7047	83.3165	86.5164	34.4904	47.2391	247.93	468.339	367.77	7.06339	5.2407	5.70453	6.35201	6.78106	3.85257	5.72758	4.7524	5.38319	6.05598	6.11586
ASHGA5P056864	0.00900578	0.0834529	6.54531	down	noncoding	TCONS_00009995	XLOC_004421	LincRNAs identified by Cabili et al	618	chr5	+	71865287	71867520		ACAGCATCAGACTAACTCTGGACTGTACATGAACACCAGCAATGAAGAGGAAGGAAACTT	intergenic							29.4054	5.52356	33.0047	5.55228	5	5	143.608	5	5	30.678	129.097	5	6.07041	91.8058	61.6195	89.2995	5.49408	2.38277	4.99085	2.8302	2.3288	2.32214	6.69457	2.33442	2.35063	4.62889	6.66478
ASHGA5P019427	0.000208114	0.0184315	6.44218	down	noncoding	ENST00000483636	RP11-64D22.2	GENCODE	1285	chr3	+	151488247	151502682		CTGGTGTGGATAGCTACACCTGTGAAAATGGTAACAAATTTGCTTTGTTTAATTATGACT	intergenic							13.3246	5	9.34741	13.779	44.6969	5	12.4787	5	5	5	6.25901	7.60973	5	48.6095	46.7586	82.9542	4.24088	2.32289	3.18597	4.09507	5.33188	2.32214	3.18261	2.33442	2.35063	2.32289	2.62948
ASHGA5P047359	0.000171141	0.0172618	6.35589	down	noncoding	ENST00000429214	RP11-162G10.5	GENCODE	826	chr10	+	38146667	38148038		CTGTTAGACACAAGCCAAGAGAAGGAAAGGTGTGCTTGAATTCATTCACGATCATGCATG	natural antisense	NM_001267597	ZNF248	zinc finger protein 248 isoform 1	-	38117692	38147012	80.5738	42.4588	87.8058	24.3905	76.886	59.5809	51.5624	30.4346	11.2579	64.9929	68.1989	11.9761	50.2669	258.612	161.332	365.9	7.03528	4.96924	6.39967	4.90796	6.06949	5.65818	5.26275	5.00179	3.69277	5.70127	5.78107
ASHGA5P042471	0.000363423	0.0222342	6.30328	down	noncoding	ENST00000448327	RP11-345L23.1	GENCODE	566	chr6	+	53493177	53496192		CGAAGCTTTTGAAGGTTTAAGGATCACCTATTTATTGACAAAATTGTTTCCGTGGCTTAA	intergenic							77.844	23.0427	23.706	14.4531	5.45558	5	7.25881	34.365	12.7185	9.06934	5	30.2314	12.6218	80.0028	32.1486	63.7979	6.98105	4.12317	4.5142	4.16767	2.49391	2.32214	2.47469	5.19111	3.86178	2.8767	2.33054
ASHGA5P027724	0.00235884	0.047177	6.28158	down	noncoding	ENST00000539568	RP11-283I3.2	GENCODE	694	chr12	+	312807	314189		GAGAAAGGCCTTGGAAGGGAAATTAGTGAAAACTTAGGTGGAAATTCTAATATATGCACT	natural antisense	NM_001122847	SLC6A12	sodium- and chloride-dependent betaine transporter	-	299242	322863	180.442	60.8465	53.5637	28.8602	169.346	204.079	188.617	127.822	80.7508	78.7678	6.37844	117.444	110.461	319.959	795.467	333.175	8.21091	5.4847	5.67874	5.15028	7.13041	7.38666	7.07213	7.17187	6.46838	5.97396	2.65018
ASHGA5P027724	0.00235884	0.047177	6.28158	down	noncoding	ENST00000539568	RP11-283I3.2	GENCODE	694	chr12	+	312807	314189		GAGAAAGGCCTTGGAAGGGAAATTAGTGAAAACTTAGGTGGAAATTCTAATATATGCACT	natural antisense	NM_001122848	SLC6A12	sodium- and chloride-dependent betaine transporter	-	299242	323371	180.442	60.8465	53.5637	28.8602	169.346	204.079	188.617	127.822	80.7508	78.7678	6.37844	117.444	110.461	319.959	795.467	333.175	8.21091	5.4847	5.67874	5.15028	7.13041	7.38666	7.07213	7.17187	6.46838	5.97396	2.65018
ASHGA5P027724	0.00235884	0.047177	6.28158	down	noncoding	ENST00000539568	RP11-283I3.2	GENCODE	694	chr12	+	312807	314189		GAGAAAGGCCTTGGAAGGGAAATTAGTGAAAACTTAGGTGGAAATTCTAATATATGCACT	natural antisense	NM_001206931	SLC6A12	sodium- and chloride-dependent betaine transporter	-	299242	323371	180.442	60.8465	53.5637	28.8602	169.346	204.079	188.617	127.822	80.7508	78.7678	6.37844	117.444	110.461	319.959	795.467	333.175	8.21091	5.4847	5.67874	5.15028	7.13041	7.38666	7.07213	7.17187	6.46838	5.97396	2.65018
ASHGA5P027724	0.00235884	0.047177	6.28158	down	noncoding	ENST00000539568	RP11-283I3.2	GENCODE	694	chr12	+	312807	314189		GAGAAAGGCCTTGGAAGGGAAATTAGTGAAAACTTAGGTGGAAATTCTAATATATGCACT	natural antisense	NM_003044	SLC6A12	sodium- and chloride-dependent betaine transporter	-	299242	322613	180.442	60.8465	53.5637	28.8602	169.346	204.079	188.617	127.822	80.7508	78.7678	6.37844	117.444	110.461	319.959	795.467	333.175	8.21091	5.4847	5.67874	5.15028	7.13041	7.38666	7.07213	7.17187	6.46838	5.97396	2.65018
ASHGA5P045981	0.000580977	0.0272706	6.23574	down	noncoding	TCONS_00001581	XLOC_000915	LincRNAs identified by Cabili et al	572	chr1	-	91248546	91255092		TCAGATTACCTGGGTCTGAATTGTTATTCTTCTACTTCTTTGTAGTATGCTTTCACCACA	intergenic							490.373	194.753	197.419	190.797	1935.22	161.073	313.901	112.119	161.266	335.359	278.231	83.7861	44.4432	769.322	1561.57	1121.18	9.61188	7.1299	7.60124	7.84888	10.4541	7.06415	7.77764	6.97573	7.44579	8.02499	7.76066
ASHGA5P045065	5.08477e-05	0.0113316	6.2348	down	noncoding	ENST00000569285	RP13-467H17.1	GENCODE	3377	chr8	+	143485012	143488389		CAGCCTCCCAAGGTGTTTAACATGGAGCAGGAGTGACAAAAAGAAAAATGAAGTAAAAGA	bidirectional	NM_145003	TSNARE1	t-SNARE domain-containing protein 1	-	143293440	143484543	41.7643	18.087	45.7036	13.8143	102.848	22.3936	37.3504	21.678	18.585	30.5998	48.2336	20.0926	17.4986	230.733	147.581	180.104	6.02876	3.77845	5.4568	4.09896	6.46771	4.24422	4.80369	4.51661	4.37853	4.62511	5.29563
ASHGA5P046805	0.000803877	0.0314712	6.22201	down	noncoding	ENST00000431956	RP11-402L1.4	GENCODE	411	chr10	-	44126329	44127012		CGAATTACTGGAAGACGGTGGTTCTGGCCAAAAGGGCCATAATAAACTTTTATTTTCTTG	intergenic							69.989	32.4078	80.8201	48.769	77.3111	24.4227	456.066	25.7932	20.4853	30.6737	74.9954	52.9621	40.2881	275.551	282.381	486.945	6.82334	4.60048	6.28032	5.89854	6.07597	4.37459	8.29088	4.75949	4.51569	4.62855	5.91364
ASHGA5P046982	0.00606968	0.0705854	6.22116	down	noncoding	ENST00000447424	RP11-322M19.1	GENCODE	571	chr10	-	88998423	89096631	ENST00000433530, NR_024397	TAATCGACTAAGTAAAAAACAGATTTCTTGAAGAATTAATAAAGAACTTTTGTTTTGGAA	intergenic							44.4275	8.8465	10.0843	66.3332	83.6281	39.6332	68.9042	5	9.35537	5	5	10.3077	5	74.568	73.7095	83.1282	6.12575	2.78724	3.28802	6.34158	6.19288	5.09758	5.67195	2.33442	3.4403	2.32289	2.33054
ASHGA5P019271	0.00272	0.0500013	6.21009	down	noncoding	ENST00000475981	RP11-538P18.2	GENCODE	1640	chr3	-	158263008	158288855		TCTTTCTTAGAGATTTGAATTTTAATGTCCCAGAAATATAAAGAAGATGGCATTAAAATG	natural antisense	ENST00000464171	RSRC1	arginine/serine-rich coiled-coil 1 [Source:HGNC Symbol;Acc:24152]	+	157827877	158263519	64.0449	11.4261	7.87048	32.6743	47.9878	37.6723	76.6856	5	6.07102	7.94653	5	5	5	49.6908	63.8438	53.0619	6.6902	3.13194	2.92676	5.32172	5.43306	5.02416	5.82229	2.33442	2.86206	2.68894	2.33054
ASHGA5P056435	0.000300333	0.0206886	6.20595	down	noncoding	TCONS_00004261	XLOC_002102	LincRNAs identified by Cabili et al	360	chr2	-	57541337	57542640	BE669623	CCTGTCCAATAGTAAGACACACACACAGAGAAGAACAACAAGAACAAGAAGAGAATTGCA	intergenic							46.6776	40.7872	14.5138	23.4126	12.842	15.3743	18.9812	5	7.37415	20.3189	11.3957	37.9084	5	30.9057	239.626	53.3954	6.20094	4.9162	3.81887	4.85073	3.63124	3.67898	3.81028	2.33442	3.12232	4.03606	3.3666
ASHGA5P050641	0.00527711	0.0664709	6.20226	down	noncoding	NR_037856	LOC254128	RefSeq	1267	chr2	+	122407564	122409114	NR_037858	GAAACAAAGAGTAAAAAGTAAGATTTGATGAGAAAGATGGAATCGATTTTTAAATTTTTT	bidirectional	NM_001142273	CLASP1	CLIP-associating protein 1 isoform 2	-	122095351	122407052	167.65	30.204	43.9518	285.243	405.542	219.159	321.089	22.4361	61.5838	33.5347	32.0235	36.3009	29.6848	285.685	492.45	406.04	8.10656	4.50005	5.40347	8.40579	8.31347	7.48768	7.80987	4.56089	6.08119	4.75305	4.73235
ASHGA5P050641	0.00527711	0.0664709	6.20226	down	noncoding	NR_037856	LOC254128	RefSeq	1267	chr2	+	122407564	122409114	NR_037858	GAAACAAAGAGTAAAAAGTAAGATTTGATGAGAAAGATGGAATCGATTTTTAAATTTTTT	bidirectional	NM_001142274	CLASP1	CLIP-associating protein 1 isoform 3	-	122095351	122407052	167.65	30.204	43.9518	285.243	405.542	219.159	321.089	22.4361	61.5838	33.5347	32.0235	36.3009	29.6848	285.685	492.45	406.04	8.10656	4.50005	5.40347	8.40579	8.31347	7.48768	7.80987	4.56089	6.08119	4.75305	4.73235
ASHGA5P050641	0.00527711	0.0664709	6.20226	down	noncoding	NR_037856	LOC254128	RefSeq	1267	chr2	+	122407564	122409114	NR_037858	GAAACAAAGAGTAAAAAGTAAGATTTGATGAGAAAGATGGAATCGATTTTTAAATTTTTT	bidirectional	NM_001207051	CLASP1	CLIP-associating protein 1 isoform 4	-	122095351	122407052	167.65	30.204	43.9518	285.243	405.542	219.159	321.089	22.4361	61.5838	33.5347	32.0235	36.3009	29.6848	285.685	492.45	406.04	8.10656	4.50005	5.40347	8.40579	8.31347	7.48768	7.80987	4.56089	6.08119	4.75305	4.73235
ASHGA5P050641	0.00527711	0.0664709	6.20226	down	noncoding	NR_037856	LOC254128	RefSeq	1267	chr2	+	122407564	122409114	NR_037858	GAAACAAAGAGTAAAAAGTAAGATTTGATGAGAAAGATGGAATCGATTTTTAAATTTTTT	bidirectional	NM_015282	CLASP1	CLIP-associating protein 1 isoform 1	-	122095351	122407052	167.65	30.204	43.9518	285.243	405.542	219.159	321.089	22.4361	61.5838	33.5347	32.0235	36.3009	29.6848	285.685	492.45	406.04	8.10656	4.50005	5.40347	8.40579	8.31347	7.48768	7.80987	4.56089	6.08119	4.75305	4.73235
ASHGA5P045633	0.0163423	0.111257	6.17849	down	noncoding	ENST00000450445	RP11-62F24.2	GENCODE	428	chr9	+	16726811	16727522		GGGAGGTGGCTTTTTTCATTCTCAACAGAAAACAAAGAAATAAATTAAGTCTTCCCCTGA	intronic antisense	NM_017637	BNC2	zinc finger protein basonuclin-2	-	16409500	16870786	1089.39	833.876	99.7226	89.7	1829.31	1025.82	40.9791	1665.33	515.505	87.5371	353.034	570.65	94.5411	1199.49	1322.16	2316.5	10.7434	9.25461	6.5876	6.76919	10.3816	9.68278	4.93565	11.0891	9.09819	6.12641	8.09379
ASHGA5P014723	0.0114325	0.0931756	6.16584	down	noncoding	ENST00000412784	CEP170P1	GENCODE	1070	chr4	+	119437494	119475359		TTGAAGATGTGTGATTATTTTCAGTAGGCAGACATCTAACCCTGAAAACCACTCGCTTGC	intergenic							35.517	5	5.64436	7.34493	105.619	5	24.3304	5	11.4628	8.14122	5	5	5	5	204.435	105.252	5.78675	2.32289	2.51441	3.21412	6.50363	2.32214	4.17372	2.33442	3.71689	2.72	2.33054
ASHGA5P021293	0.0332404	0.161793	6.15735	down	noncoding	ENST00000529667	AC005152.2	GENCODE	340	chr17	-	70067182	70115634		TCAGACACAGGTGAAAACCATCCATTTCTTGGAGAAGTGCCACGGTGGGGTTGCAAGTCC	intergenic							490.246	38.1453	651.714	220.87	737.025	29.1056	421.059	91.5643	56.9123	24.05	2374.66	36.8274	160.317	631.977	774.219	718.982	9.61057	4.82367	9.36745	8.055	9.14235	4.63814	8.17815	6.65472	5.97237	4.27394	10.8611
ASHGA5P052140	0.00144845	0.0390634	6.11553	down	noncoding	ENST00000509640	RP11-471J12.1	GENCODE	673	chr4	+	174451608	174462981	ENST00000502896, ENST00000507322, ENST00000507571, ENST00000508534, ENST00000510221, ENST00000510339, ENST00000512246, ENST00000515350, NR_003679, uc011ckd.2	TTTTTTTCAGATGGATTAAGCTGGAATAATAAAGTATATCTATGAGATGATTTCTGTAAA	bidirectional	NM_021973	HAND2	heart- and neural crest derivatives-expressed protein 2	-	174447651	174451378	55.3424	82.4916	29.4886	10.2811	5	6.82524	5	30.5629	6.51122	34.5213	5	6.62725	11.3056	41.0789	75.4622	66.9394	6.46175	5.90895	4.83414	3.68207	2.3288	2.47336	2.32211	5.00756	2.95732	4.79408	2.33054
ASHGA5P035999	0.0159889	0.110174	6.08134	down	noncoding	uc002suw.1	BC016831	UCSC_knowngene	1119	chr2	+	96331831	96334463		TCTCACAATTTTGGTTGACAGTCAAGTAAATTGCAGCTACTTATCAAGCACTTTTGAATG	intergenic							173.507	5	244.7	130.508	396.927	39.0251	163.822	63.2473	35.6955	43.6396	651.399	31.9385	59.3587	385.753	379.945	560.263	8.15777	2.32289	7.93032	7.30402	8.28298	5.07506	6.87985	6.0938	5.30384	5.1432	8.97788
ASHGA5P027805	0.000990608	0.0342706	6.0442	down	noncoding	ENST00000537764	RP11-113C12.3	GENCODE	620	chr12	+	8472976	8522151		GACTTTATTTGCAGTGACTGTACAAATTTTGCATGAGATGATCAATCAGCTGTAAAGACT	intergenic							246.31	134.963	208.874	256.438	820.065	109.189	616.383	96.1483	104.469	56.9464	70.6761	85.1104	80.5509	865.972	778.357	985.685	8.65123	6.60447	7.68624	8.25858	9.28409	6.51642	8.70004	6.72663	6.83789	5.51143	5.82707
ASHGA5P044774	9.15149e-05	0.0131195	6.04212	down	noncoding	ENST00000527912	RP11-513D5.2	GENCODE	434	chr8	+	38193498	38195069		GAAGATAGTATTGGCTGAACCTACAGGAAAGGGTCAAAAAACTTCATCAGAAATTCAAAA	natural antisense	NM_017778	WHSC1L1	histone-lysine N-methyltransferase NSD3 isoform short	-	38173934	38239790	12.3739	10.8637	13.0641	20.5402	12.5903	6.37122	8.55058	14.6889	5.53024	10.7468	16.7413	16.1088	6.17029	48.3876	109.082	104.218	4.114	3.06195	3.65971	4.66914	3.60693	2.41557	2.63719	3.95407	2.73807	3.13633	3.86638
ASHGA5P044774	9.15149e-05	0.0131195	6.04212	down	noncoding	ENST00000527912	RP11-513D5.2	GENCODE	434	chr8	+	38193498	38195069		GAAGATAGTATTGGCTGAACCTACAGGAAAGGGTCAAAAAACTTCATCAGAAATTCAAAA	natural antisense	NM_023034	WHSC1L1	histone-lysine N-methyltransferase NSD3 isoform long	-	38132560	38239790	12.3739	10.8637	13.0641	20.5402	12.5903	6.37122	8.55058	14.6889	5.53024	10.7468	16.7413	16.1088	6.17029	48.3876	109.082	104.218	4.114	3.06195	3.65971	4.66914	3.60693	2.41557	2.63719	3.95407	2.73807	3.13633	3.86638
ASHGA5P016719	0.000972723	0.0339764	5.97696	down	noncoding	ENST00000433357	RP11-255A11.21	GENCODE	902	chr9	+	33602498	33605291		TAAGGCATCAACCTTACCCTGTAGGAATTCTAGTGACTATGTTGCCACCATCTTGGAGCT	intergenic							286.565	129.086	524.979	191.688	241.293	46.8383	613.01	104.538	68.0876	77.7863	177.042	147.188	266.659	715.464	985.916	1220.96	8.87564	6.54481	9.05027	7.85788	7.6126	5.32822	8.69378	6.86126	6.22828	5.95583	7.12213
ASHGA5P046484	0.00104443	0.0347451	5.89	down	noncoding	TCONS_00001425	XLOC_000741	LincRNAs identified by Cabili et al	1388	chr1	-	24523478	24526136		CAAAAGGAAGCTCTTGACCAAGATTCTTAGGCAGATGGAGACAGGGTTGGGTTTAGCATT	intergenic							29.0657	5.5515	9.35906	37.3731	20.756	5.56812	10.6178	5	5	5	5	5	5	108.64	18.6113	25.8864	5.47661	2.38475	3.18769	5.51606	4.28408	2.34836	2.94813	2.33442	2.35063	2.32289	2.33054
ASHGA5P044965	0.00141999	0.0390634	5.83665	down	noncoding	ENST00000519805	RP11-642D21.1	GENCODE	716	chr8	+	106682218	106691259		ATGCTATGTCATTGGCTCAATCAGCATAATGCAGCATAATAGAATAGAAGCACACAATTA	intron sense-overlapping	NM_012082	ZFPM2	zinc finger protein ZFPM2	+	106331146	106816767	129.326	165.427	211.588	186.746	137.002	90.9056	124.436	149.781	21.0382	78.0012	433.962	80.209	185.168	529.799	880.478	1334.39	7.72344	6.89717	7.70595	7.8195	6.85106	6.26253	6.49927	7.40943	4.55355	5.95962	8.38894
ASHGA5P048551	0.000767101	0.0308809	5.82958	down	noncoding	ENST00000420153	AL928742.12	GENCODE	166	chr14	-	106066240	106066546		AGGAAGCTACCCCCAATAAACTGTGCCTGCTCAGAGCCCCAGGTACACCCATTCTTGGGA	intergenic							5985.69	1771.64	740.369	358.371	220.616	434.264	458.214	407.022	1173.77	412.606	331.274	248.954	358.566	767.659	3022.55	1397.19	13.047	10.3708	9.56372	8.73404	7.49231	8.44998	8.29822	8.95241	10.2756	8.30952	8.00618
ASHGA5P020298	1.83229e-06	0.00293121	5.80309	down	noncoding	ENST00000511213	RP11-362F19.1	GENCODE	719	chr4	-	142244624	142253772		GGCCAAGAAGGAACACAGAGGAGAACAAAGAAAATTCAAGGAACTAAATTCCTTCTCCAC	intergenic							39.1108	24.9993	20.118	19.1381	17.6614	15.368	34.1651	24.4137	10.0574	10.3606	11.0013	14.2483	12.9361	106.676	57.9354	116.147	5.93348	4.23336	4.2814	4.56556	4.06653	3.67808	4.66946	4.68039	3.54263	3.08045	3.32397
ASHGA5P040612	0.00274632	0.050182	5.75286	down	noncoding	ENST00000507627	CTC-551A13.1	GENCODE	697	chr5	-	110306649	110344598		CTTTCCACGTATTTATCTTCACACCATAACCCTTTGGATGTGGAAGTTATTAAAAAGGAA	intergenic							21.746	5.62834	5	8.73335	5.59309	6.19714	15.8465	5	31.814	5	6.29322	5	6.39514	5.30429	160.215	76.6109	5.03437	2.39102	2.32742	3.45811	2.51352	2.39943	3.54909	2.33442	5.1377	2.32289	2.63526
ASHGA5P055202	1.51411e-05	0.00823747	5.7464	down	noncoding	ENST00000526674	RP11-820L6.1	GENCODE	310	chr11	-	122162981	122293579		CTGCTAAGAGGAACTAAGATCTAGAGTATCTCCTCGAGGAAGTACAACTGGTAAGTCCTT	intron sense-overlapping	ENST00000527100	RP11-716H6.1	Uncharacterized protein [Source:UniProtKB/TrEMBL;Acc:E9PJE0]	-	122165645	122172471	37.6198	15.3897	9.8523	5	22.7643	5	5	9.60426	5	5	5	5.45728	5	23.4492	21.7247	51.7557	5.87818	3.54639	3.25599	2.35808	4.40945	2.32214	2.32211	3.32566	2.35063	2.32289	2.33054
ASHGA5P044147	0.00526901	0.0664529	5.72964	down	noncoding	NR_024040	CSGALNACT1	RefSeq	3968	chr8	-	19261671	19540261		GGATAACCAGCTAAGTGATTTCACCAGCTTGTTTTAAACATAGAAAATCCTACTGTCTAA	exon sense-overlapping	NM_001130518	CSGALNACT1	chondroitin sulfate N-acetylgalactosaminyltransferase 1	-	19261671	19460056	5	5	8.90916	5	16.4228	9.90638	6.70026	5	5.1594	10.3872	18.0299	5	32.1298	59.0104	121.419	92.9532	2.34794	2.32289	3.12057	2.35808	3.96225	2.98754	2.41112	2.33442	2.66283	3.08468	3.96703
ASHGA5P044147	0.00526901	0.0664529	5.72964	down	noncoding	NR_024040	CSGALNACT1	RefSeq	3968	chr8	-	19261671	19540261		GGATAACCAGCTAAGTGATTTCACCAGCTTGTTTTAAACATAGAAAATCCTACTGTCTAA	exon sense-overlapping	NM_018371	CSGALNACT1	chondroitin sulfate N-acetylgalactosaminyltransferase 1	-	19261671	19540094	5	5	8.90916	5	16.4228	9.90638	6.70026	5	5.1594	10.3872	18.0299	5	32.1298	59.0104	121.419	92.9532	2.34794	2.32289	3.12057	2.35808	3.96225	2.98754	2.41112	2.33442	2.66283	3.08468	3.96703
ASHGA5P035656	0.0123343	0.0968801	5.72783	down	noncoding	TCONS_00004098	XLOC_001943	LincRNAs identified by Cabili et al	216	chr2	-	2614075	2617131		ATAAAAAGAACTAGCATGGGACCTAAAGGACGTTGCTGAACAAGGAAAAGAGCCCATCAG	intergenic							97.0405	5	186.992	74.1245	140.858	33.0435	119.211	12.6703	11.793	107.401	191.238	37.2491	94.6499	277.787	358.19	247.28	7.30551	2.32289	7.52298	6.49942	6.88858	4.82955	6.43743	3.73158	3.75892	6.41653	7.23552
ASHGA5P048268	0.000708917	0.0296558	5.71254	down	noncoding	ENST00000562276	RP11-554A11.4	GENCODE	1284	chr11	-	68768232	68769516		AAACAACAGGGCACAGTTCACAAAATCAAAACTCATGGAAAACTCTGCGCGGGTGAGTCA	intergenic							167.907	98.5993	27.8295	46.7049	16.7478	31.9564	32.7879	70.458	15.7975	25.371	5.7635	76.4914	11.9718	96.4686	120.934	117.571	8.10907	6.15895	4.74907	5.83582	3.98829	4.78024	4.6103	6.25945	4.15119	4.34611	2.56084
ASHGA5P033462	0.00150751	0.0394747	5.69835	down	noncoding	ENST00000580242	RP11-720L2.3	GENCODE	492	chr18	-	316739	317366		CACCTGAGTTGCTACTTACTACTATGAGAAGATAGAAAATGTTTTTTCCTCTAAACAGCT	intergenic							237.818	132.17	54.2491	74.5574	38.1399	75.5539	21.3044	276.428	193.131	49.5288	30.785	67.3514	29.2588	220.764	400.256	246.873	8.60318	6.5769	5.69825	6.50899	5.10982	6.00148	3.98058	8.36023	7.71672	5.31844	4.68189
ASHGA5P027446	0.000385254	0.0225131	5.64865	down	noncoding	TCONS_00012338	XLOC_005888	LincRNAs identified by Cabili et al	901	chr6	-	156130116	156133176		CAATTACACGCACGGCAGGGAAAAGCAAGAGATCAGCAGTTGACTATGCTTTTGTCTAAG	intergenic							28.1885	12.0554	9.793	20.8984	5	8.09343	41.3729	5.44588	15.1908	27.719	12.2115	43.1127	5.49815	40.9035	120.453	71.3574	5.43248	3.2063	3.24621	4.6915	2.3288	2.65913	4.95054	2.56747	4.09914	4.4799	3.45378
ASHGA5P055426	8.08858e-05	0.0128248	5.64694	down	noncoding	ENST00000549388	RP11-983P16.4	GENCODE	529	chr12	-	53408379	53412743		GAAATAAAGGTAACCAGTTTGCTATGAATGTTAACACATAGCCTTCTGGACACAATTAGA	natural antisense	NM_001417	EIF4B	eukaryotic translation initiation factor 4B	+	53400061	53435993	85.3226	36.2402	54.136	39.2742	10.7794	18.3478	57.7512	52.4983	32.2518	32.6838	12.7181	54.97	12.0853	99.9547	185.911	140.858	7.11363	4.7515	5.69454	5.58788	3.37463	3.94388	5.42348	5.81574	5.15609	4.71581	3.50491
ASHGA5P026065	0.000446808	0.0239988	5.63615	down	noncoding	NR_024344	LOC283174	RefSeq	5306	chr11	-	133766329	133771635		GGAGTGTTGCAAGTTAAACTGATGAAAAGACGTTTAGTATTTAATTGCTCCTCATGTAAC	intergenic							1833.35	232.126	758.275	894.809	2647.24	495.237	1415.27	543.526	1000.87	343.006	266.378	452.543	472.496	2231.17	3077.39	3653.1	11.4345	7.38776	9.60522	10.0195	10.9057	8.63657	9.8316	9.38294	10.0546	8.05642	7.69959
ASHGA5P019110	0.00360695	0.0563289	5.62913	down	noncoding	ENST00000468575	RP4-798C17.6	GENCODE	568	chr7	-	144040334	144052494		GAAGAATTGACTGTTGGAGGTCATTCAACATTTATTCAACCAAAAATACTAAGTCAGCTC	natural antisense	NM_005435	ARHGEF5	rho guanine nucleotide exchange factor 5	+	144052488	144077725	107.491	32.6045	53.7761	99.6185	58.961	38.197	271.955	6.96585	10.4046	101.695	56.3691	28.3752	10.6683	152.937	230.722	171.799	7.4487	4.60617	5.68417	6.92315	5.70683	5.04196	7.58668	2.88815	3.58538	6.33782	5.51517
ASHGA5P046683	0.0104943	0.0891583	5.62655	down	noncoding	NR_038405	FGF13-AS1	RefSeq	849	chrX	+	137794268	137798763		CAACTGGATAGAAATACAAATGAGGAGTTTAGAGAAAAGCTAACAGAATAGGCTCTTTTC	intronic antisense	NM_001139498	FGF13	fibroblast growth factor 13 isoform 4	-	137713733	138287185	19.042	37.6313	31.6335	10.0827	13.1376	90.7129	5.28155	13.1851	9.05536	158.03	5	5	25.8022	90.1007	147.671	153.029	4.82132	4.80556	4.93158	3.65628	3.66144	6.26022	2.32823	3.7957	3.39602	6.95853	2.33054
ASHGA5P046683	0.0104943	0.0891583	5.62655	down	noncoding	NR_038405	FGF13-AS1	RefSeq	849	chrX	+	137794268	137798763		CAACTGGATAGAAATACAAATGAGGAGTTTAGAGAAAAGCTAACAGAATAGGCTCTTTTC	intronic antisense	NM_001139500	FGF13	fibroblast growth factor 13 isoform 2	-	137713733	138287185	19.042	37.6313	31.6335	10.0827	13.1376	90.7129	5.28155	13.1851	9.05536	158.03	5	5	25.8022	90.1007	147.671	153.029	4.82132	4.80556	4.93158	3.65628	3.66144	6.26022	2.32823	3.7957	3.39602	6.95853	2.33054
ASHGA5P046683	0.0104943	0.0891583	5.62655	down	noncoding	NR_038405	FGF13-AS1	RefSeq	849	chrX	+	137794268	137798763		CAACTGGATAGAAATACAAATGAGGAGTTTAGAGAAAAGCTAACAGAATAGGCTCTTTTC	intronic antisense	NM_001139501	FGF13	fibroblast growth factor 13 isoform 3	-	137713733	138287185	19.042	37.6313	31.6335	10.0827	13.1376	90.7129	5.28155	13.1851	9.05536	158.03	5	5	25.8022	90.1007	147.671	153.029	4.82132	4.80556	4.93158	3.65628	3.66144	6.26022	2.32823	3.7957	3.39602	6.95853	2.33054
ASHGA5P046683	0.0104943	0.0891583	5.62655	down	noncoding	NR_038405	FGF13-AS1	RefSeq	849	chrX	+	137794268	137798763		CAACTGGATAGAAATACAAATGAGGAGTTTAGAGAAAAGCTAACAGAATAGGCTCTTTTC	intronic antisense	NM_001139502	FGF13	fibroblast growth factor 13 isoform 3	-	137713733	137949717	19.042	37.6313	31.6335	10.0827	13.1376	90.7129	5.28155	13.1851	9.05536	158.03	5	5	25.8022	90.1007	147.671	153.029	4.82132	4.80556	4.93158	3.65628	3.66144	6.26022	2.32823	3.7957	3.39602	6.95853	2.33054
ASHGA5P046683	0.0104943	0.0891583	5.62655	down	noncoding	NR_038405	FGF13-AS1	RefSeq	849	chrX	+	137794268	137798763		CAACTGGATAGAAATACAAATGAGGAGTTTAGAGAAAAGCTAACAGAATAGGCTCTTTTC	intronic antisense	NM_033642	FGF13	fibroblast growth factor 13 isoform 5	-	137713733	137821515	19.042	37.6313	31.6335	10.0827	13.1376	90.7129	5.28155	13.1851	9.05536	158.03	5	5	25.8022	90.1007	147.671	153.029	4.82132	4.80556	4.93158	3.65628	3.66144	6.26022	2.32823	3.7957	3.39602	6.95853	2.33054
ASHGA5P029592	0.00316523	0.0528437	5.62459	down	noncoding	ENST00000555871	RP11-1042B17.5	GENCODE	572	chr14	+	61107447	61109307		AAGGGAGAGTACCCAATATCACCTAACCATACTTTAATTACAGTTGGGTAGCCACTTCAG	intergenic							21.2861	5	5	14.2256	19.677	5	13.6508	5	5	7.68992	5	5	5	5	180.021	58.923	5.00101	2.32289	2.32742	4.14192	4.21087	2.32214	3.32748	2.33442	2.35063	2.64359	2.33054
ASHGA5P029532	0.00152315	0.0396755	5.62292	down	noncoding	TCONS_00008252	XLOC_003686	LincRNAs identified by Cabili et al	324	chr4	+	129575029	129581852		ACCTGGAAACAGCATCAATCTTCTCAGAAGTTTCCAAGGACTCCAGATATGCAGGGAACT	intergenic							15.6933	5	9.88932	7.98886	8.92498	5	46.7393	8.52987	5	5	57.8477	5	5	53.6699	95.0068	31.5634	4.50672	2.32289	3.26366	3.33263	3.10607	2.32214	5.12249	3.16918	2.35063	2.32289	5.55218
ASHGA5P050875	0.00170218	0.0413251	5.61161	down	noncoding	NR_028050	MTERFD2	RefSeq	2766	chr2	-	242026508	242041747	NR_028049, NR_028051	GATTTGTAATAAATTTATTGTGGTACAGTAATATGCATAAAATAAACCCATTTTAATGTG	exon sense-overlapping	NM_182501	MTERFD2	mTERF domain-containing protein 2	-	242034980	242041747	470.75	211.679	213.445	199.479	3482.5	592.773	837.954	109.361	179.3	322.778	274.311	233.505	96.7655	1320.78	2320.56	1569.86	9.55744	7.25391	7.72241	7.91393	11.2971	8.8852	9.1153	6.936	7.60465	7.96824	7.74011
ASHGA5P050875	0.00170218	0.0413251	5.61161	down	noncoding	NR_028050	MTERFD2	RefSeq	2766	chr2	-	242026508	242041747	NR_028049, NR_028051	GATTTGTAATAAATTTATTGTGGTACAGTAATATGCATAAAATAAACCCATTTTAATGTG	natural antisense	NM_001080437	SNED1	sushi, nidogen and EGF-like domain-containing protein 1 precursor	+	241938254	242033643	470.75	211.679	213.445	199.479	3482.5	592.773	837.954	109.361	179.3	322.778	274.311	233.505	96.7655	1320.78	2320.56	1569.86	9.55744	7.25391	7.72241	7.91393	11.2971	8.8852	9.1153	6.936	7.60465	7.96824	7.74011
ASHGA5P040032	0.00179146	0.0422346	5.60497	down	noncoding	ENST00000420059	RP5-834N19.1	GENCODE	442	chr1	+	119870798	119873438		GCAGCCATTAAATGTTTTAGATATTTTCTGCCAGAAGGCAGGAATCATGAAGATAACAAA	intergenic							19.5312	5	39.4483	30.4073	15.1752	5	34.053	5	5	5	5	5	5	39.3104	54.0603	60.5353	4.86268	2.32289	5.24326	5.22033	3.85469	2.32214	4.6645	2.33442	2.35063	2.32289	2.33054
ASHGA5P036182	0.00134516	0.0383476	5.58051	down	noncoding	ENST00000413525	AC010090.1	GENCODE	362	chr2	+	145324001	145337001		GCATGCAAAACTCTTGACAGAAGACATTCAGAAATTGATTTGATATCAGATACAAGGAGA	intergenic							68.0845	93.3936	9.80937	21.4552	15.9714	33.9838	5	18.6538	14.4886	7.57561	5	17.3475	5	61.4282	47.3255	57.2934	6.78139	6.07713	3.24902	4.73081	3.92635	4.87281	2.32211	4.30214	4.03576	2.62724	2.33054
ASHGA5P044646	0.000249584	0.019352	5.57523	down	noncoding	ENST00000522836	RP11-115J16.1	GENCODE	743	chr8	+	9106926	9112509		CAAATACCACTGGGAGAACCAGAGCAACATGACAACTCCACAGTATAGCCCAAAATACTG	intergenic							13.387	5.5718	5	5	5	5	5.07146	5	6.59797	37.4859	8.37813	5.25327	5	52.0774	13.4747	74.737	4.24918	2.3864	2.32742	2.35808	2.3288	2.32214	2.32321	2.33442	2.9756	4.92113	2.97635
ASHGA5P041765	0.00154923	0.0398856	5.54953	down	noncoding	ENST00000412143	PSORS1C3	GENCODE	593	chr6	-	31141511	31145676		CAGTGCTCTGTGAAGGGTCTTGACATTGCACTGTAATAATAAAGGTGTGTGTGAAGTATC	intron sense-overlapping	ENST00000441888	POU5F1	POU class 5 homeobox 1 [Source:HGNC Symbol;Acc:9221]	-	31132127	31148508	20.5207	20.0048	41.9173	17.6937	21.6945	61.0248	28.3892	16.768	8.51062	23.2638	17.1409	22.9085	20.5524	256.565	35.8315	410.384	4.94436	3.92148	5.33275	4.45391	4.34346	5.69307	4.39823	4.14853	3.30805	4.2273	3.90085
ASHGA5P028715	0.0172324	0.114502	5.54222	down	noncoding	ENST00000453309	RP11-101P17.11	GENCODE	677	chr13	+	21861544	21868997		CTCTCACTTGCTGTCACTCTGAATTATTTGCTTACAGAATAAACATAACTTTGTGTCCAA	intergenic							52.3138	15.9277	33.504	210.778	151.685	81.0962	295.394	5	20.3722	33.3218	25.1164	16.5673	40.7306	197.651	301.357	237.134	6.37836	3.59719	5.01136	7.99157	6.98519	6.10621	7.70029	2.33442	4.50828	4.74438	4.40909
ASHGA5P040893	0.0285279	0.14956	5.51534	down	noncoding	ENST00000504629	RP11-844P9.1	GENCODE	354	chr5	-	175551212	175558464	ENST00000509363	CCACAGCTCAAAAGTAGACATTTTGGTAAATGTGAAGAAGTGAGATTCAATGAAGATGAT	intergenic							170.504	5	10.9781	5	35.8299	5	5	5	170.751	5	5	5	5	10.4701	81.7872	13.2918	8.13002	2.32289	3.40747	2.35808	5.02366	2.32214	2.32211	2.33442	7.53356	2.32289	2.33054
ASHGA5P022229	5.1182e-05	0.0113316	5.49193	down	noncoding	ENST00000552905	RP11-983P16.4	GENCODE	523	chr12	-	53408412	53440743		TAGGGATAAGAACTTCCGAGAAGTCACCACCAATCAAGAGCTGATTCAGAAGAGCAGAGG	intronic antisense	NM_001417	EIF4B	eukaryotic translation initiation factor 4B	+	53400061	53435993	128.691	46.2593	60.8158	42.9893	16.8429	17.2152	63.7596	50.7465	28.2136	32.3882	15.133	77.8669	18.2999	104.504	194.157	132.873	7.71752	5.0881	5.87031	5.71673	3.99675	3.844	5.56456	5.76449	4.97341	4.70477	3.73571
ASHGA5P054825	0.00549341	0.067634	5.46306	down	noncoding	TCONS_00008171	XLOC_003615	LincRNAs identified by Cabili et al	720	chr4	+	99580076	99599748		GACTCTATTTTACATAAGAATCTATTATGCCATAGGAAGCTTATTAAACCCTTGAGCAGG	intergenic							59.7129	8.67764	50.7625	22.7808	144.672	14.9144	38.1073	12.9363	7.54257	5	53.2547	5	25.6345	93.981	75.2487	99.0058	6.58172	2.76179	5.60166	4.81323	6.92147	3.63319	4.83501	3.7652	3.15328	2.32289	5.43596
ASHGA5P028943	1.01152e-07	0.00100783	5.45447	down	noncoding	uc001vsc.1	AK055145	UCSC_knowngene	2523	chr13	+	112762363	112764886		CTGCATGCAGGCTTCATACACACACGTTATAATTTTATGCATTTATCTTGAGAGTTGTAT	intergenic							14.5063	7.40871	10.0455	5.88357	5	5	5	5	5	5	5	5	5	14.5657	36.6119	51.033	4.37494	2.58197	3.28325	2.91119	2.3288	2.32214	2.32211	2.33442	2.35063	2.32289	2.33054
ASHGA5P050874	0.0109473	0.0909323	5.44806	down	noncoding	NR_033841	LOC200772	RefSeq	2274	chr2	-	241894035	241906868		TTCCTTTTGTATTAAAAATGCAGTGTTGGGGAGGTAACGCTGTATATTTCTGTTTGCAAG	natural antisense	ENST00000430980	AC104809.3	Uncharacterized protein [Source:UniProtKB/TrEMBL;Acc:H7BZ55]	+	241861985	241904043	97.3626	32.6203	24.7882	29.6783	18.2235	9.23698	26.1678	5.52328	5	18.3714	334.274	9.43563	14.4369	75.8781	27.901	161.402	7.31048	4.60724	4.58041	5.18867	4.10784	2.87574	4.28018	2.579	2.35063	3.901	8.01972
ASHGA5P050874	0.0109473	0.0909323	5.44806	down	noncoding	NR_033841	LOC200772	RefSeq	2274	chr2	-	241894035	241906868		TTCCTTTTGTATTAAAAATGCAGTGTTGGGGAGGTAACGCTGTATATTTCTGTTTGCAAG	natural antisense	ENST00000442811	AC104809.3	Uncharacterized protein [Source:UniProtKB/TrEMBL;Acc:H7BZ55]	+	241898797	241905219	97.3626	32.6203	24.7882	29.6783	18.2235	9.23698	26.1678	5.52328	5	18.3714	334.274	9.43563	14.4369	75.8781	27.901	161.402	7.31048	4.60724	4.58041	5.18867	4.10784	2.87574	4.28018	2.579	2.35063	3.901	8.01972
ASHGA5P050874	0.0109473	0.0909323	5.44806	down	noncoding	NR_033841	LOC200772	RefSeq	2274	chr2	-	241894035	241906868		TTCCTTTTGTATTAAAAATGCAGTGTTGGGGAGGTAACGCTGTATATTTCTGTTTGCAAG	natural antisense	ENST00000443866	AC104809.3	Uncharacterized protein [Source:UniProtKB/TrEMBL;Acc:H7BZ55]	+	241906848	241932728	97.3626	32.6203	24.7882	29.6783	18.2235	9.23698	26.1678	5.52328	5	18.3714	334.274	9.43563	14.4369	75.8781	27.901	161.402	7.31048	4.60724	4.58041	5.18867	4.10784	2.87574	4.28018	2.579	2.35063	3.901	8.01972
ASHGA5P038841	0.00112755	0.0357749	5.36957	down	noncoding	ENST00000465933	RP11-755B10.3	GENCODE	2919	chr3	+	57678931	57682323		GCAGTCAACGACCAGGGAATAAATTATTCGTGGAATGACACAGTTCATAATTATTATAAG	bidirectional	NM_152678	FAM116A	protein FAM116A	-	57611180	57678816	16.9366	6.57307	8.92168	7.22608	97.6156	11.7258	14.0185	6.65597	5	9.54145	14.0241	5	5	55.9185	48.1454	54.2816	4.62557	2.47841	3.12312	3.19025	6.39841	3.27147	3.3692	2.81337	2.35063	2.95355	3.63583
ASHGA5P040239	0.0128064	0.0989891	5.32482	down	noncoding	ENST00000502941	RP11-471J12.1	GENCODE	358	chr4	+	174451608	174462981	ENST00000502896, ENST00000507322, ENST00000507571, ENST00000507636, ENST00000508534, ENST00000509640, ENST00000510221, ENST00000510339, ENST00000512246, ENST00000515350, NR_003679, uc011ckd.2	GAAGAAACATGGCAACTTAACCGTTATTAATCTGGACTAAATAAAACAGGAAACTGCTTC	bidirectional	NM_021973	HAND2	heart- and neural crest derivatives-expressed protein 2	-	174447651	174451378	243.566	351.787	122.349	59.4724	19.7406	38.2874	5	136.91	39.931	200.625	18.655	62.1473	63.6251	146.29	302.279	221.597	8.63439	7.98142	6.89578	6.18129	4.2142	5.04438	2.32211	7.27551	5.46632	7.3027	4.01518
ASHGA5P015909	0.00349514	0.0556735	5.29127	down	noncoding	NR_046639	PHEX-AS1	RefSeq	1931	chrX	-	22180848	22191100		GAAATAACTAGACTCCAATTCTGCTCAGGATGACAATGGACTCAACAACAACAACAACAA	intronic antisense	NM_000444	PHEX	phosphate-regulating neutral endopeptidase	+	22050920	22266478	15.7647	14.0312	26.5533	11.4404	23.2368	14.8082	30.4074	20.1212	10.9304	8.90296	10.0246	176.925	14.1351	97.037	114.161	202.447	4.51473	3.41758	4.68071	3.82551	4.44225	3.62204	4.5004	4.41145	3.65335	2.84761	3.20153
ASHGA5P042845	0.000485813	0.0247355	5.27815	down	noncoding	TCONS_00019182	XLOC_009017	LincRNAs identified by Cabili et al	1343	chr11	+	356461	358128		AACTGAGTGAACTCCCACAATTTGAGCAACACCTCATTCTACATCCTAACCCAAAGTGTG	intergenic							72.9952	28.4129	19.1954	36.1913	44.6998	57.8692	47.086	32.1481	76.7955	100.995	26.9774	17.8402	20.9518	45.7713	306.077	395.495	6.8873	4.41639	4.21548	5.47055	5.33223	5.61728	5.13451	5.08785	6.40114	6.32935	4.503
ASHGA5P014800	0.0262034	0.142394	5.24308	down	noncoding	ENST00000413472	RP1-163G9.1	GENCODE	561	chr1	-	2976180	2978315		AAAGAATGGATGAGTCACAGCTGAATGACTGAAGAGCTGAACCAGGTCCAGAAAGACTCA	intergenic							1046.09	306.429	1662.71	1944.51	668.059	80.8254	1116.79	675.152	103.489	408.355	4816.33	191.859	1122.7	2172.44	4170.01	3069.99	10.681	7.78323	10.7657	11.1081	8.99951	6.09996	9.50573	9.72665	6.82668	8.29617	11.8994
ASHGA5P027188	0.00172791	0.0415011	5.23057	down	noncoding	ENST00000553029	RP11-554L12.1	GENCODE	546	chr12	-	39481514	39486676		GGGTATGGCTGAGTTAAGTAGACTACATGAAAAATAAACAGTCAACAATCTTACAGAGAA	intergenic							20.5744	7.99172	5	5	105.644	5	5	5	5	11.6497	5	5	5	33.458	32.5575	32.7376	4.94729	2.65215	2.32742	2.35808	6.50411	2.32214	2.32211	2.33442	2.35063	3.24978	2.33054
ASHGA5P033458	0.00715645	0.0757345	5.22308	down	noncoding	ENST00000572608	AP005530.2	GENCODE	567	chr18	-	14194	14958		CCCGATGCATTTAGGCCTCAAGGAATTCCAAAGTAGTGTATTAGGTATAGTAAATATATA	intergenic							52.0036	15.4514	15.1981	46.4361	130.566	8.4532	60.6307	13.6907	5	5.28364	5	10.0478	12.3918	55.2694	69.241	64.0417	6.36977	3.55187	3.88466	5.8268	6.79019	2.72427	5.49193	3.84769	2.35063	2.3658	2.33054
ASHGA5P045586	0.000488219	0.0247355	5.22236	down	noncoding	uc003zfx.3	AY343892	UCSC_knowngene	532	chr9	+	72697	75294	ENST00000416700, ENST00000420855, ENST00000433106, ENST00000442069, NR_015423, uc002tjx.4	TTGAAACCTGCTGGGACTTTTTAGCCATTCTCTTCAACATAAAGAATGGGTGTTTTTGGA	intergenic							518.339	362.556	187.907	211.2	78.2304	34.0183	97.947	122.545	48.462	268.688	84.1569	153.968	117.867	292.771	413.304	705.667	9.69139	8.0329	7.53059	7.9943	6.09153	4.87489	6.17121	7.10944	5.74755	7.7102	6.07759
ASHGA5P044555	0.00362444	0.0565577	5.18281	down	noncoding	ENST00000564464	CTA-204B4.2	GENCODE	2231	chr8	-	141515911	141518142		GTTAATGTATATGTTAATCGTAATGTTTATATTTTACCATGATAAAAACATTTTAAAATC	intergenic							98.224	39.7038	58.8707	268.722	237.116	127.641	207.612	14.8868	41.82	47.2139	35.0065	52.8473	40.4519	261.975	488.915	308.446	7.32357	4.88054	5.81857	8.32317	7.58765	6.73836	7.20658	3.97235	5.53322	5.25531	4.84987
ASHGA5P036937	7.41414e-05	0.0124153	5.18066	down	noncoding	TCONS_00025394	XLOC_012209	LincRNAs identified by Cabili et al	456	chr17	+	41393290	41393906		TGGAGAAAACGGTGGGGTTGGGAGGTTGTAGTACTTCAAACAAAGGTGAACGGTTTTTTA	intergenic							110.003	17.2098	20.6627	16.6245	11.9991	33.0925	27.4847	20.1001	26.8614	38.6342	29.6951	26.7397	15.1966	103.09	24.2299	202.076	7.48311	3.70623	4.32037	4.36831	3.53914	4.83184	4.3517	4.40879	4.90623	4.96512	4.63284
ASHGA5P038731	0.00398742	0.0583907	5.16603	down	noncoding	ENST00000450746	AC116035.1	GENCODE	436	chr3	+	30566236	30568677		GATAACTAAACCCTGGGAAGCTTAAGGAACAAAGTGTAACAAAACAACATGGATTGTTTT	intergenic							263.22	101.206	66.8542	174.593	120.327	35.8596	112.032	113.443	7.56458	92.4433	17.9599	122.699	82.1293	183.524	394.331	213.743	8.74929	6.19598	6.01015	7.72134	6.68219	4.95155	6.34959	6.99383	3.15773	6.20568	3.96266
ASHGA5P019395	0.00693529	0.0749049	5.16076	down	noncoding	ENST00000481773	RP11-553L6.2	GENCODE	743	chr3	+	113933159	113954241		CGGGTTACAGCTCTTGTTTAACTTCTAGAAAACTAGTGACATGCTCTTGGAGAAGCCCCT	natural antisense	NM_007136	ZNF80	zinc finger protein 80	-	113953479	113956425	32.0216	65.1225	23.5344	5	5	28.6118	5.02992	8.08751	25.5219	6.4717	7.69932	5	5	156.142	14.4106	38.5933	5.62541	5.58168	4.50223	2.35808	2.3288	4.61384	2.32247	3.09546	4.82671	2.47983	2.87367
ASHGA5P025862	0.000354173	0.0221788	5.1475	down	noncoding	NR_040109	LOC100505495	RefSeq	3484	chr19	-	41960073	42006554		TGTCGACACTGATACCAATGACATCCAATGGAGGAAGAGGGTAATCTGGAAGAGTTTCCT	intergenic							41.7755	27.5872	8.62933	42.8696	37.022	15.9023	20.9316	30.587	6.7246	23.4261	10.2044	15.2628	36.6143	101.601	85.5913	91.6527	6.02942	4.37007	3.07599	5.7111	5.06603	3.72114	3.95469	5.00949	3.0034	4.2365	3.22477
ASHGA5P047181	0.0346875	0.165442	5.13073	down	noncoding	ENST00000443633	RP13-137A17.4	GENCODE	2619	chr10	-	134757470	134778793		CTTGGATTTGGGAAATCTCTTACTACATTATGTTTGGATATACTTTCTCTGAGGGGATAA	intergenic							34.5704	5	45.6534	149.642	7.04075	10.7613	343.705	15.4908	10.0472	41.6942	10.738	14.1367	14.2531	36.6156	482.132	89.0995	5.74841	2.32289	5.45528	7.50118	2.78208	3.1352	7.90204	4.03022	3.54115	5.07354	3.29031
ASHGA5P038623	0.0116679	0.0941702	5.12384	down	noncoding	NR_033944	LOC647323	RefSeq	1625	chr3	-	193675160	193721448		CAAGTTTCAGTGAACATGGTACTATGCATCATGAAGACTATCTGAAGTTGCTTTCAAATA	intergenic							31.0156	5	98.4502	26.9835	5.49269	5	57.228	15.0055	9.35632	5	79.7581	8.78613	5.20696	75.3478	54.436	81.3495	5.57992	2.32289	6.57032	5.05565	2.49878	2.32214	5.41108	3.98465	3.44091	2.32289	6.00436
ASHGA5P036482	0.00433439	0.0604842	5.11409	down	noncoding	ENST00000439237	AC010980.2	GENCODE	343	chr2	+	223185824	223186257		AAGAAAAGATGACTTTGGAATGTTCTGGATTCCCACAGCTGGGAATGTTCCTACTTTTTT	intergenic							108.907	24.1988	83.6515	20.6705	146.42	9.88683	51.1758	19.6046	28.0377	36.136	243.082	13.3685	17.329	121.431	156.81	134.456	7.46846	4.19395	6.33262	4.67765	6.94016	2.98516	5.25006	4.37356	4.96392	4.8646	7.57563
ASHGA5P032849	3.40663e-05	0.0101234	5.10997	down	noncoding	ENST00000585243	RP11-963H4.3	GENCODE	756	chr17	+	10781509	10784212		GAAATGCCTATGAGAAAGCCGGAAAGAAACCCCTGGAATTTGGAAGAAAATGTCTAAAAG	intergenic							36.6616	14.9078	6.62305	7.16816	17.5984	11.6357	35.1887	9.58865	5	5	5	12.995	5	27.801	40.3922	39.466	5.83703	3.50323	2.68228	3.17639	4.06057	3.2586	4.71151	3.32356	2.35063	2.32289	2.33054
ASHGA5P038324	0.0017064	0.0413663	5.04816	down	noncoding	ENST00000491849	RP11-735B13.1	GENCODE	452	chr3	-	84917278	84930830		GCATAAGACCCATGAAGATTACAGACACATACACTCCTAAAATTAAACATTAAGCGGAAT	intergenic							15.7389	5	5	5	5	8.87667	5	8.81469	30.5628	7.85571	5.33446	6.20996	5	6.04797	82.8952	74.3387	4.51221	2.32289	2.32742	2.35808	2.3288	2.81354	2.32211	3.20926	5.08075	2.67246	2.49826
ASHGA5P039363	0.00185768	0.0429585	5.03919	down	noncoding	NR_037877	LOC100505912	RefSeq	898	chr4	-	22328989	22341289		AATGGAGAAATGCTAACTTACAGAAAGGTCAGGTTGGTGTTTGAATGGTTTTAATTTCCT	intergenic							273.56	66.4818	296.983	196.136	601.716	67.5373	736.891	122.773	97.1241	143.295	561.801	152.49	79.3542	589.719	1195.33	956.1	8.8096	5.61255	8.21171	7.89043	8.85759	5.83948	8.93773	7.11214	6.73786	6.81836	8.76503
ASHGA5P056420	0.000276141	0.0202726	4.99689	down	noncoding	TCONS_00004137	XLOC_001980	LincRNAs identified by Cabili et al	1213	chr2	-	9344858	9346352		TGACTCAAGTCTCTTAAGGAAATTCTCGGTTATACTGAAAAATCCAGAAGCTCTGAAGAT	intergenic							19.6687	21.1391	12.8906	10.3718	43.2245	23.4652	11.8193	26.3221	24.2515	22.2463	5	18.4379	7.91427	86.4561	88.2315	96.9793	4.87401	3.99552	3.63721	3.69397	5.28866	4.31074	3.10474	4.79016	4.76101	4.16416	2.33054
ASHGA5P023168	0.00284614	0.0509434	4.97064	down	noncoding	ENST00000572062	AP005530.2	GENCODE	207	chr18	-	14489	16898		CTTCCATGAGGTGGATATTGAGGGAGAAACAGAAAAATCCAAGACAATCCCTTGTGGAAG	intergenic							26.3268	9.3262	8.94004	26.6444	80.8792	11.4826	27.1895	5	5	10.0923	5	5	5	38.8632	40.4894	56.4835	5.32635	2.85611	3.12701	5.03875	6.14284	3.23803	4.33705	2.33442	2.35063	3.03832	2.33054
ASHGA5P045803	0.00136065	0.0385685	4.96854	down	noncoding	uc004apn.1	L25629	UCSC_knowngene	197	chr9	+	90459106	90459614	NR_033407, uc001jek.2	ACCACAGTTTAGATGAACAATGGACCAAGTGGAAGGCAAAGCACAAGAGATTATATGGCA	intergenic							18.1291	14.7381	24.2696	6.96755	24.661	15.3161	48.6528	5.87673	5	5.01349	5	28.3932	12.9831	30.7727	97.0935	95.179	4.73538	3.48306	4.54674	3.13404	4.52296	3.67289	5.1833	2.64298	2.35063	2.34521	2.33054
ASHGA5P035262	0.0010036	0.0342908	4.9673	down	noncoding	ENST00000449819	AC093901.1	GENCODE	458	chr2	-	118940596	118943962	ENST00000449075	GAACATTAAATCCGACACTTGTACTACATGGGTAATCAATATATAGTGGTTCACAGATCA	intergenic							72.829	74.863	124.623	77.8386	84.9071	74.857	69.5777	22.5281	36.9828	63.0074	73.6132	29.0356	25.769	520.018	76.6634	565.881	6.88393	5.77361	6.92332	6.56701	6.2094	5.99159	5.68516	4.56709	5.35482	5.65977	5.88966
ASHGA5P040155	0.000454098	0.0242141	4.9489	down	noncoding	TCONS_00023094	XLOC_010996	LincRNAs identified by Cabili et al	2461	chr14	-	36622943	36625878		CACCATGTCTGGCTTGTTTATTTTTATTATGTAATATTCCATGTACAAATATAACAAGAT	intergenic							41.0866	32.6089	28.928	44.4388	55.8387	31.6348	21.5601	10.1234	49.0161	13.5048	8.34357	34.4379	14.5499	128.136	96.8375	128.771	6.00267	4.60644	4.80513	5.76301	5.63455	4.76607	3.99757	3.40054	5.76347	3.46155	2.97078
ASHGA5P017306	0.000469114	0.024389	4.93478	down	noncoding	ENST00000439992	RP11-305F18.1	GENCODE	495	chrX	+	33744624	33960397		AAACTTTGGAAGGCAGGTCACATGGAATCTACACATGGAAGGACATAGGCATTGCATGCA	intergenic							13.2185	7.44712	11.0097	11.0439	13.5162	5	5	9.69849	5	22.9649	22.6232	5	7.94266	83.0163	22.901	68.8335	4.22561	2.58599	3.41253	3.77829	3.69909	2.32214	2.32211	3.3375	2.35063	4.20923	4.26629
ASHGA5P040534	0.00209914	0.0448815	4.93264	down	noncoding	ENST00000505694	CTC-459I6.1	GENCODE	535	chr5	-	80243515	80256726		GTTTGTTGTATTTTCAAAATTGTGGTATAACTGACTTACAATAAACTTCATATATTTAAA	natural antisense	NM_006909	RASGRF2	ras-specific guanine nucleotide-releasing factor 2	+	80256507	80525981	51.5293	64.2939	24.1992	71.605	108.228	26.9363	91.0307	49.172	18.7103	31.2017	254.256	66.9505	16.7171	341.63	160.755	362.502	6.35395	5.56248	4.54337	6.45063	6.53745	4.52164	6.06685	5.71506	4.38874	4.65389	7.63554
ASHGA5P017386	0.00749967	0.0774732	4.92889	down	noncoding	uc001upo.3	TPTE2P6	UCSC_knowngene	1273	chr13	+	25160141	25171812		TCGATTCGTGATACTGCATGACATTGAAACAGCTGGTGTATTAACTAATGTATATGACAG	intergenic							46.0806	14.8482	184.148	158.251	46.6941	59.0718	109.562	91.524	37.0096	70.027	19.9945	161.931	30.3647	279.385	364.215	544.169	6.17996	3.49723	7.50244	7.58106	5.39434	5.64572	6.32062	6.65375	5.35646	5.80448	4.10282
ASHGA5P025687	0.00333448	0.0546433	4.92002	down	noncoding	NR_026906	C17orf69	RefSeq	942	chr17	+	43716340	43723595		CGAACCGCTGGAGTTGAAGATTATTCTCTCTTCTAAAGAAAATAGAAGAATATTAGGAGA	intron sense-overlapping	NM_001256299	CRHR1	corticotropin-releasing factor receptor 1 isoform 5	+	43697709	43913194	85.4846	27.8218	306.606	69.8382	75.1401	34.7249	181.605	23.2439	35.7843	27.58	60.9371	50.4822	103.191	222.861	364.846	297.61	7.11721	4.38408	8.25946	6.41385	6.03784	4.90307	7.02135	4.61086	5.30801	4.47265	5.62511
ASHGA5P054744	0.0278213	0.147414	4.89526	down	noncoding	ENST00000466430	RP11-34P13.7	GENCODE	2748	chr1	-	89294	120932	ENST00000424587	GAAATTAAAAGTCAAAATGTAAGCCAGAAAATTATTTACAACGTATGTGTCAGGAAAAGA	intergenic							24.179	6.5046	5	42.7598	104.891	83.6569	140.393	5	5.59047	10.9914	5	9.21618	8.14312	68.6495	67.0747	103.106	5.19659	2.47124	2.32742	5.70672	6.49309	6.14917	6.6627	2.33442	2.75035	3.1658	2.33054
ASHGA5P043553	0.00120118	0.0368814	4.89207	down	noncoding	ENST00000422542	AC005682.5	GENCODE	366	chr7	+	22896146	22900458		GCCAGAGATGTGTTCGAAAGGCTTACTTTTATTTTGTACTAGAAAAGATTGTCTTTCCAA	intergenic							35.89	45.0087	37.3334	19.7799	15.7013	18.5659	5	40.0641	5	17.4046	5.75125	11.6793	7.6533	43.9299	60.3314	94.6932	5.80269	5.05177	5.16359	4.6157	3.89986	3.96333	2.32211	5.41589	2.35063	3.82564	2.55842
[truncated: 2,193 more rows]
[truncated: 9 more columns]
